# Supplementary material for: Metabolome combined with transcriptome profiling reveals the dynamic changes in flavonoids in red and green leaves of Populus × euramericana ‘Zhonghuahongye’
Source: Front Plant Sci. 2023 Dec 21;14:1274700. doi: 10.3389/fpls.2023.1274700 (PMC10764563; doi:10.3389/fpls.2023.1274700)
Supplement: Supplementary file 13 [file DataSheet_1.xlsx]

## Sheet: Table S1 and Table S2
Table S1 The HPLC analytical conditions
HPLC conditions	Parameter
HPLC column	Waters ACQUITY UPLC HSS T3 C18 (1.8 µm, 2.1 mm*100 mm)
solvent system	water (0.04% acetic acid): acetonitrile (0.04% acetic acid)
gradient program	100:0 V/V at 0 min, 5:95 V/V at 11.0 min, 5:95 V/V at 12.0 min, 95:5 V/V at 12.1 min, 95:5 V/V at 15.0 min
flow rate	0.40 mL/min
temperature	40°C
injection volume	5 μL
Table S2 The ESI-Q TRAP-MS/MS conditions
ESI-Q TRAP-MS/MS conditions	Parameter
electrospray ion source	Turbo spray
electrospray ion source temperature	550 °C
ion spray voltage (IS)	5500 V
ion source gas I (GSI)	55 psi
ion sourcegas II (GSII)	60 psi
curtain gas (CUR）	25 psi
collision-activated dissociation (CAD）	high
Instrument tuning and mass calibration in QQQ modes	10 μmol/L polypropylene glycol solutions
Instrument tuning and mass calibration in LIT modes	100 μmol/L polypropylene glycol solutions
QQQ scans acquired as MRM experiments with collision gas (nitrogen)	5 psi
declustering potential (DP）for individual MRM transitions	DP optimization
collision energy (CE）for individual MRM transitions	CE optimization

## Sheet: Table S3
Table S3 Primer sequence of candidate gene for qRT-PCR.
Gene	Gene name	F' primers	R' primers
actin	actin	TCATCGGAATGGAAGCTGCTGGTA	TAGTGGAACCACCACTGAGCACAA
POPTR_018G141700v3	bHLH35	TAAGCCAACCATCTCTTCC	ACTTATATAACAAACTATATGGGCTG
POPTR_017G125800v3	MYB90	CTTCATCATCTCCAGCTTC	ATGCTGCCTAAAATATAAACACT
POPTR_018G049600v3	MYB8	TAATGAGAGAAACATGATGCACA	CTTAACTGCTTGGTGCCTT
POPTR_002G176900v3	MYC2	GTATCATATGTCTAGTTGCCTGT	CTCGCTATCCCTTCATTCCAA
POPTR_001G103600v3	GLABRA3	CACTACAGAGAAATGGACCCGAT	TTTCTAGTCCATAGCTTGCCCAGA
POPTR_017G125600v3	MYB113	AAAACTATGAAGGCTGTGCTA	ATGTAATTTAATAAGTTGCGCTA
POPTR_018G029500v3	HY5	TTAATGAGAGAAACATGATGCAC	TTCCTTCTAACCTTAACTGCTT
POPTR_011G113000v3	GST	GGATTTCAGGTTTCGGGTTCA	AACCCGAAACCCTAAACCAC
POPTR_013G143900v3	anthocyanidin 3-O-glucosyltransferase	ATAGATATAGCCTTCCTACCAG	GCCACAGAATTAGATTTCTCCC
POPTR_013G118700v3	anthocyanidin 3-O-glucosyltransferase 7	GCCACAGAATTAGATTTCTCCC	ATAGATATAGCCTTCCTACCAG
POPTR_003G138400v3	DFR	AGATTGCGTTAGGAATTCTACCAC	GAGTCTTCAACAGCCAATACCAG

## Sheet: Table S4
Table S4 The selected genes and metabolites and their content were registered.
GeneID	R1	R2	R3	G1	G2	G3	Compounds	Class	metaID	R1	R2	R3	G1	G2	G3
POPTR_005G028000v3_HCT	12.6033	0.603333	0.00666667	3.99	0.54	0.113333	Quercetin 5-O-malonylhexosyl-hexoside	Flavonol	pmb0706	14743.3	16674	35726	6532.63	7879.67	9696.17
POPTR_005G052200v3_HCT	11.43	9.61	1.5	14.77	4.13333	1.35	Tiliroside	Flavonoid	pmf0233	115220	106643	361527	24697.7	19804	40535.3
POPTR_008G034100v3_HCT	10.86	0.406667	0	3.99	0	0.0133333	Tricetin O-malonylhexoside	Flavone	pma0795	3.83067e+06	3.76697e+06	7.88157e+06	2.31577e+06	2.36667e+06	3.12677e+06
POPTR_018G105400v3_HCT	11.6633	20.9133	7.13	4.21333	12.4367	1.19333	Chrysoeriol O-malonylhexoside	Flavone	pmb0608	1.51373e+07	14075000	2.63807e+07	8097700	9083100	1.23553e+07
POPTR_019G001200v3_HCT	23.7533	59.7867	36.7033	11.5833	8.27667	0.163333	Chrysoeriol 7-O-hexoside	Flavone	pmb0607	485227	574383	1.39167e+06	170190	185757	383390
POPTR_019G001400v3_HCT	81.3833	50.35	9.74667	64.07	15.01	0.553333	Quercetin 7-O-malonylhexosyl-hexoside	Flavonol	pmb0709	63393.7	78816	269357	19935.7	34982	78534.7
POPTR_001G051500v3_CHS	93.0733	84.29	39.1133	90.2767	87.0467	42.4967	Quercetin O-acetylhexoside	Flavonol	pmb3026	658920	764173	2100100	159013	235547	531647
POPTR_012G138800v3_CHS	5.28333	0.536667	0	4.41	0.0266667	0.02	Isosakuranetin-7-neohesperidoside (Poncirin)	Flavanone	pme2984	6.66243e+06	8271100	19748000	1.25297e+06	1.10137e+06	2.64769e+06
POPTR_003G030400v3_FLS	11.6767	25.83	48.1033	24.7333	29.76	53.06	Delphinidin	Anthocyanins	pme0442	102672	155537	312400	60199	91419.3	67947.3
POPTR_004G139500v3_FLS	23.7733	54.6133	18.99	15.4167	18.1633	4.91	Malvidin 3-acetyl-5-diglucoside	Anthocyanins	pmf0616	658573	909130	1360200	455270	512430	349187
POPTR_004G139600v3_FLS	19.87	42.7233	21.7233	21.8467	17.08	7.10333	Quercetin-3,4'-O-di-beta-glucopyranoside	Flavonol	pma2088	56608.3	76267	162637	23621.7	42873	64290
POPTR_011G150200v3_FLS	1.91667	9.64667	6.48333	6.72333	28.4067	14.3667	Tricin O-malonylhexoside	Flavone	pmb0720	4885.63	6240	18882.7	3044.53	4759.43	8442.37
POPTR_011G150300v3_FLS	0.923333	4.09333	5.00333	2.63667	5.70667	5.97	Apigenin 7-O-glucoside (Cosmosiin)	Flavone	pmb3006	3774800	4.46683e+06	10958100	1051030	2734500	4469900
POPTR_002G033600v3_DFR	108.753	35.82	46.13	105.783	46.9633	113.123	6-C-hexosyl chrysoeriol O-hexoside	Flavone	pmb0623	970603	530607	351633	2015200	599080	300717
POPTR_003G138400v3_DFR	0.27	3.51667	4.36333	2.49	22.02	11.78	Chrysoeriol 7-O-rutinoside	Flavone	pmb0600	127462	46342.7	47338	300607	44305	39792.7
POPTR_008G138600v3_DFR	0.14	0.843333	6.2	0.106667	0.966667	4.91	Apigenin 5-O-glucoside	Flavone	pme0359	2.70007e+06	3.73637e+06	1.40953e+07	518507	3.22083e+06	9.73553e+06
POPTR_003G119100v3_ANS	10.35	2.28667	2.96667	8.88333	5.26	2.36	Selgin 5-O-hexoside	Flavone	pma0249	366213	131460	458980	306300	116912	199140
POPTR_006G101100v3_ANS	6.51667	0.04	0	1.25667	0	0	8-C-hexosyl-luteolin O-hexoside	Flavone	pmb0663	90510.7	44773.7	170887	92781	40852.7	36379.3
POPTR_016G117100v3_ANS	98.34	47.9733	27.2633	102.477	24.9733	12.73	Liquiritin	Flavonoid	pmf0569	29115	9	107048	16632.1	1338.17	33236
POPTR_009G133300v3_BZ1	67.0433	18.0667	2.16	34.0833	5.89667	2.36667	Isovitexin 7-O-glucoside (Saponarin)	Flavonoid	pme1667	46295.7	28632.3	66259.3	54052.7	60221.7	102894
POPTR_009G063500v3_3AT	3.19667	2.66667	0.246667	6.54333	3.86	1.01	Apigenin O-malonylhexoside	Flavone	pmb0576	560123	497170	1.12954e+06	198390	460400	845827
POPTR_013G143900v3_BZ1	55.1533	161.493	64.74	45.84	128.79	27.6233	Genistein 7-O-Glucoside (Genistin)	Isoflavone	pme3210	2.55483e+06	3.60607e+06	1.17053e+07	523517	3.24803e+06	8502500
POPTR_016G083900v3_ MYB_like	2.82667	8.73667	5.61333	6.43333	33.8867	11.88	Chrysoeriol O-hexosyl-O-hexosyl-O-Glucuronic acid	Flavone	pmb2997	201413	282690	283920	97599.3	156320	141533
POPTR_018G049600v3_MYB8	8.51	3.44	0.336667	10.4967	0.446667	0.75	Naringenin 7-O-glucoside (Prunin)	Flavanone	pme0371	2774400	6.31043e+06	9180500	885160	2656200	2788500
POPTR_017G125800v3_MYB90	1.33667	0.363333	0.0633333	0.0433333	0	0	Quercetin 7-O-rutinoside	Flavonol	pmb0711	3.41627e+06	3908900	4396800	1.62997e+06	1926900	2123300
POPTR_017G125600v3_MYB113	29.03	49.48	21.95	15.33	24.21	2.61667	Quercetin 3-alpha-L-arabinofuranoside (Avicularin)	Flavonol	pme0361	2880700	3931400	5.11723e+06	1.09507e+06	1502700	1758300
POPTR_005G121900v3_bHLH	4.65	5.88667	3.36	11.7033	12.4867	10.2233	Astilbin	Flavonoid	pmf0360	193333	257203	368663	194923	211827	163567
POPTR_018G141700v3_ bHLH35	0.926667	1.64333	0.193333	2.15333	6.96	1.92333	Peonidin O-hexoside	Anthocyanins	pma1590	11029000	5365800	13280600	1.7862e+06	9	9
POPTR_001G083500v3_MYC2	1.99667	0.02	0	0.11	0	0	Cyanidin 3-O-glucoside (Kuromanin)	Anthocyanins	pmb0550	67161000	6.45597e+07	7.49117e+07	51361003	9	9
POPTR_001G103600v3_ GLABRA3	14.91	6.22667	10.78	10.98	4.96	4.18333	Delphinidin O-malonyl-malonylhexoside	Anthocyanins	pmb0558	18068	13328.3	17167.7	6729.47	2479.2	3691.8
POPTR_002G035200v3_JMJ25_like	26.4133	1.63	2.34667	14.7967	0.216667	1.41	8-C-hexosyl-luteolin O-pentoside	Flavone	pmb0647	392357	83603.7	49747	21520.3	9	9
POPTR_002G102900v3_JMJ25_like	12.4233	2.34667	3.50667	5.10667	2.83333	3.07	Gallocatechin-gallocatechin	Polyphenol	pmb0835	9	290136	822310	552670	240167	96672.7
POPTR_004G135100v3_JMJ25_like	40.1067	3.78333	1.00333	20.3333	0.72	0.676667	Cyanidin O-syringic acid	Anthocyanins	pmb2957	28401000	36162000	3.81337e+07	1.33789e+07	6.79507e+06	1.82517e+06
POPTR_004G229600v3_JMJ25_like	42.06	9.41333	2.66667	30.9433	3.76667	2.75	Naringenin 7-O-neohesperidoside (Naringin)	Flavanone	pme0330	9690.1	12506.1	9	993.5	9	9
POPTR_005G227900v3_JMJ25_like	25.3933	2.47667	1.88333	14.4133	0.143333	0.926667	Naringenin	Flavanone	pme0376	1.09823e+07	1.58503e+07	7433100	3387200	4.94237e+06	1787640
POPTR_007G024100v3_JMJ25_like	11.2033	1.44	0.68	4.91333	0.546667	0.863333	Malvidin 3-O-galactoside	Anthocyanins	pme0443	3.04376e+06	260790	9	251267	9	9
POPTR_012G040900v3_JMJ25_like	15	6.81333	10.4867	9.81	2.78	9.23333	Malvidin 3-O-glucoside (Oenin)	Anthocyanins	pme0444	591427	61278	89084	34761.3	22153.3	62699.3
POPTR_013G108900v3_JMJ25_like	55.9267	5.22333	0.226667	33.1833	0.386667	0.08	Cyanidin 3,5-O-diglucoside (Cyanin)	Anthocyanins	pme1777	9	101359	535183	449860	213247	101939
POPTR_015G032700v3_JMJ25_like	26.6133	6.24	0.31	15.8533	0.45	0.0466667	Naringenin chalcone	Flavanone	pme2960	1.27397e+07	1.43417e+07	7140000	4.86503e+06	5066800	1.76963e+06
POPTR_006G251800v3_HY5	31.87	29.2367	17.7833	13.6033	18.3333	4.24	Delphinidin 3-O-rutinoside (Tulipanin)	Anthocyanins	pme3256	135097	162937	205747	58121.3	36695	57115
POPTR_018G029500v3_HY5	132.637	133.663	94.0067	70.7367	66.4467	24.8	Butin	Flavone	pme3473	17781000	2.53557e+07	11834500	5493600	8.39363e+06	2.91697e+06
POPTR_017G138800v3_GSTF12	124.333	175.687	108.357	64.4767	31.0067	2.03	Myricetin 3-O-galactoside	Flavonol	pme3484	86872.3	89031.7	89805.7	8314.97	14952.7	26310.3
POPTR_011G091200v3_MRP	17.94	33.2067	40.55	19.9367	28.8367	31.54	Cyanidin	Anthocyanins	pme3609	6110500	879987	623843	931087	133479	77441.3
POPTR_002G055100v3_MATE	34.6267	17.2	36.0033	35.0133	24.6767	58.9533	Cyanidin 3-O-galactoside	Anthocyanins	pmf0027	2.71287e+07	2.40577e+07	1.55587e+07	5908600	2856500	1.46913e+06
POPTR_005G102800v3_MATE	15.0433	15.47	5.28667	22.72	13.7067	7.77667	Peonidin 3-O-glucoside chloride	Anthocyanins	pmf0203	9.76207e+06	4.77237e+06	1.26076e+07	1.5683e+06	9	196779
POPTR_008G187100v3_MATE	5.06667	22.7133	16.8067	14.1767	26.18	22.47	Silibinin	Flavonoid	pmf0454	4433.27	1283.3	9	17316.3	7160.67	3338.03
POPTR_011G002200v3_MATE	32.0667	3.02	0.416667	15.71	1.63333	0.32
POPTR_011G002600v3_MATE	5.59333	21.75	44.73	3.49333	18.7433	22.0133
POPTR_012G050500v3_MATE	2.21667	2.29667	4.70333	1.69	3.38333	6.60333
POPTR_012G144900v3_MATE	52.8167	48.34	30.51	44.06	20.4167	12.53
POPTR_013G069600v3_MATE	35.4133	48.98	25.0033	26.4067	38.2567	7.35

## Sheet: Table S5
Table S5 A total of 273 flavonoids metabolites in the red and green leaves in Populus euramericana ‘zhonghuahongye’.
Index	Q1 (Da)	Q3 (Da)	Rt (min)	Molecular Weight (Da)	Ionization model	KEGG ID	Compounds	Class	mix01	mix02	mix03	mix04	R1-1	R1-2	R1-3	R2-1	R2-2	R2-3	R3-1	R3-2	R3-3	G1-1	G1-2	G1-3	G2-1	G2-2	G2-3	G3-1	G3-2	G3-3
pma0214	479	317.1	3.89	478	[M+H]+	-	methylQuercetin O-hexoside	Flavonol	7517900	6509500	9446700	5823300	11710000	7386100	6786200	7532300	5248700	6794600	10912000	8330700	6093100	7666300	7273300	5854700	5020500	3937300	4037800	3448700	5530600	2661900
pma0249	479.118	317.1	3.6	478.118	[M+H]+	-	Selgin 5-O-hexoside	Flavone	237150	369220	302260	276400	400550	461320	236770	101980	150330	142070	391680	560570	424690	220280	199230	499390	97484	98153	155100	218290	216970	162160
pma0253	477.14	315	5.17	476.14	[M+H]+	-	O-methylChrysoeriol 5-O-hexoside	Flavone	28219	37838	28847	28393	22639	27483	27787	20132	13701	26736	29535	34036	18442	39072	50979	58540	34089	32743	39113	36868	44162	33558
pma0724	435.1	285.1	3.73	434.1	[M+H]+	-	Naringenin C-hexoside	Flavone	122250	149980	163550	173870	183320	173000	157300	138830	151240	135250	189970	198890	154220	104880	96708	87266	118970	99290	73737	107930	96583	128460
pma0760	565	317	4.28	564	[M+H]+	-	Selgin O-malonylhexoside	Flavone	64578	63886	64880	77615	59226	56048	64425	72316	73996	82221	113370	110800	86172	31649	29705	30388	40862	92223	42666	88851	112120	64729
pma0787	551.1	181.1	4.4	550.1	[M+H]+	-	Quercetin-3-(6''-malonyl)-Glucoside	Flavonol	25878	23153	17435	25338	18854	12738	12147	19137	17028	10366	22776	14697	20035	18596	26819	16443	23155	8183.8	15496	43212	55033	50326
pma0791	521	273	4.49	520	[M+H]+	-	Naringenin O-malonylhexoside	Flavanone	5939600	6456900	5966700	6167300	5903600	4552100	4297900	4120200	5048500	4009000	11605000	11261000	7437200	2091000	1801900	1493300	4449900	4486200	2896100	5882100	7757600	7027400
pma0795	551	303.1	4.65	550	[M+H]+	-	Tricetin O-malonylhexoside	Flavone	4064900	4239300	4394600	4395000	3668500	4209700	3613800	3205700	3971600	4123600	7510800	9932400	6201500	2670500	2716600	1560200	2695300	2069800	2334900	3492300	3197400	2690600
pma0825	503	255	5.34	502	[M+H]+	-	Chrysin O-malonylhexoside	Flavone	2224600	2452300	2753300	2699700	1917300	1151300	1888800	1444600	2330600	2520600	3375800	3163400	4609700	788280	1004700	1065700	1376100	2127700	1560100	2710600	4834500	5529300
pma1108	433.113	283.1	3.73	432.113	[M+H]+	-	Apigenin C-glucoside	Flavone	1267900	1455700	1407500	1468800	1034400	1370800	1262800	1050800	1149200	1188700	1312000	2177500	1535000	893250	1184300	1091700	876620	1025300	999530	1175600	1433100	1445000
pma1116	301.1	286	4.06	300.1	[M+H]+	C10098	Kaempferide	Flavonol	53133	121550	103570	108550	140920	133860	87232	87666	99311	112400	114680	247020	127110	76401	54506	47203	77143	245300	89282	46835	194740	166060
pma1590	463.123	301	3.02	463.123	Protonated	-	Peonidin O-hexoside	Anthocyanins	6529400	6938600	6427000	6643700	12009000	10232000	10846000	5215100	4748100	6134200	8526000	4040800	27275000	2843500	843790	1671300	9	9	9	9	9	9
pma2088	627.1	465	4.76	626.1	[M+H]+	-	Quercetin-3,4'-O-di-beta-glucopyranoside	Flavonol	68216	68392	75180	73257	44470	57989	67366	59084	73630	96087	145560	170430	171920	23533	17109	30223	38007	42178	48434	52007	49535	91328
pma3443	535.3	331.1	5.8	534.3	[M+H]+	-	Tricin 7-O-acetylglucoside	Flavone	8652.3	8487.2	7883.2	6704.3	6352.8	8171.2	7258.9	4768.2	4767.4	4954	3760.4	7683.6	3410.9	10111	9710.6	10285	5657.7	8879.2	8500.9	7156.2	10364	7849.7
pma6199	417.2	255.1	4.77	416.2	[M+H]+	-	Chrysin O-hexoside	Flavone	838530	816240	965250	801470	575060	453660	734950	528240	641780	638700	635570	821680	938860	578600	662200	555990	417910	1321400	503480	383720	1975000	1276900
pma6216	447.1	297.1	3.82	446.1	[M+H]+	-	Acacetin C-hexoside	Flavone	289270	329060	262610	333650	217700	321470	319010	194290	260900	273600	278430	362670	266590	321590	275260	355940	225770	261590	362690	227370	298550	266920
pma6254	757.3	163.2	3.63	756.3	[M+H]+	-	C-hexosyl-apigenin O-caffeoylhexoside	Flavone	19861	13346	9046.6	9964.6	9496.1	12953	10210	11046	7771.7	16496	8371.8	8888.2	13869	15224	17609	20654	7697.4	6990	7899.5	6145.4	5144.1	5459.4
pma6353	417.2	297.1	3.93	416.2	[M+H]+	-	Chrysin C-hexoside	Flavone	31332	30874	31326	25620	25166	15591	30821	17659	19528	36651	4286.2	9247.1	10950	21173	28515	41664	11290	58645	36195	11417	41078	39595
pma6496	449.1	299.1	3.41	448.1	[M+H]+	-	Luteolin 6-C-glucoside	Flavone	234370	138770	117650	104720	91925	147550	124670	131360	109010	166410	156560	186290	198840	176390	112630	83690	107480	78323	110090	214120	92344	94023
pma6515	755.2	177.1	4.6	754.2	[M+H]+	-	C-hexosyl-chrysin O-feruloylhexoside	Flavone	8614.5	5808.6	9393.4	11688	7365.9	9579.2	9132.5	4296.5	10639	8414.6	15781	8100	15226	10551	12630	12387	5455.4	6425.8	4366.2	7715.7	4809.2	6249.8
pma6518	771.21	177.1	4.2	770.21	[M+H]+	-	C-pentosyl-chrysoeriol 7-O-feruloylhexoside	Flavone	7318.6	8269.1	10368	8425	13067	15324	6370.5	12107	8552.8	8554.2	8463.8	5104.9	3668.4	3119.3	3142.7	4532.4	1789.8	2639.2	2365.1	6501	5023.5	9
pma6558	313.08	298.05	7.31	314.08	[M-H]-	-	Velutin	Flavone	71721	72014	78049	75498	70918	158210	142570	103900	54374	107430	50131	37164	16521	104950	66959	130440	50596	46144	53162	35773	37365	18825
pma6586	567.3	405.2	3.97	566.3	[M+H]+	-	Tricin O-glycerylhexoside	Flavone	21774	23822	27377	37931	28294	15700	46681	16699	11457	15606	39785	14408	18403	9026	11868	15320	13918	14627	16491	27960	20181	5126.7
pma6638	477.2	315	5.4	476.2	[M+H]+	-	O-methylChrysoeriol 7-O-hexoside	Flavone	25368	35123	31856	30560	17361	35345	23029	20279	19132	38839	33836	40841	32113	39112	51599	59087	24736	43400	38552	43501	51928	36993
pma6639	479.2	317.2	4.11	478.2	[M+H]+	-	Isorhamnetin O-hexoside	Flavonol	6061100	7871300	8174400	8052600	10106000	11386000	11445000	10371000	11958000	11891000	10435000	13090000	10402000	4233200	4414100	5324500	3591800	3636400	4237700	3630000	2799900	3656700
pma6647	625.2	607.1	3.4	624.2	[M+H]+	-	C-hexosyl-chrysoeriol O-hexoside	Flavone	701010	724390	853990	651780	269770	496990	486680	437320	385030	461170	581550	920940	653770	736180	1388800	789310	509000	878010	526770	600790	1099500	844960
pmb0358	641.1	479.1	4.3	640.1	[M+H]+	-	Selgin O-hexosyl-O-hexoside	Flavone	24867	25949	11703	31102	24138	18447	40361	26895	22808	26767	25273	29889	23229	25627	25301	26605	21643	16524	25752	14479	14033	20872
pmb0378	625.2	177.2	4.39	624.2	[M+H]+	-	Luteolin O-feruloylhexoside	Flavone	9054	15143	18818	11808	14438	11763	12811	19042	39580	23937	7890.6	26957	35927	13063	7898.5	12556	11566	13460	8173.6	10728	13058	6313.3
pmb0541	697.1	534.9	2.11	697.1	Protonated	-	Cyanidin 3-O-glucosyl-malonylglucoside	Anthocyanins	11015	14298	12819	15024	14134	14673	15023	8482.1	9505.6	7721.7	6889.8	8119.9	6034.2	22739	23554	26296	6248.6	11244	8774.3	7269.7	5650.8	6812.2
pmb0545	477.1	315	3.32	477.1	Protonated	-	Rosinidin O-hexoside	Anthocyanins	25951	24783	42791	20251	9	9	11786	9	20116	9	39355	10487	9	9	15973	16244	26437	18453	21982	24313	19137	30092
pmb0550	449.1	287.3	2.55	449.1	Protonated	C08604	Cyanidin 3-O-glucoside (Kuromanin)	Anthocyanins	75028000	77304000	76036000	69527000	59165000	80572000	61746000	60126000	69804000	63749000	86456000	75040000	63239000	71469000	9	82614000	9	9	9	9	9	9
pmb0558	637.1	303.4	3.23	637.1	Protonated	-	Delphinidin O-malonyl-malonylhexoside	Anthocyanins	7043.2	10234	12468	9879.5	22279	21099	10826	16779	12012	11194	16678	19452	15373	9929.8	6297.1	3961.5	3764.9	1685.6	1987.1	3670.7	3956.4	3448.3
pmb0563	301.1	286	3.94	301.1	Protonated	C08726	Peonidin	Anthocyanins	100960	168960	132860	185990	182600	167170	149570	128730	145160	162070	246620	368140	216910	90489	99335	74623	95899	144170	95304	113570	251450	128120
pmb0566	581.2	383.2	3.7	580.2	[M+H]+	-	Luteolin O-hexosyl-O-pentoside	Flavone	11162	11857	10854	7089.1	9392.6	7945.8	15198	12338	12037	7006.6	4980.8	11727	9998.9	10441	5468.2	8010.8	7383.7	7821	4481.3	8220.8	9996	5239.9
pmb0576	519	271	4.36	518	[M+H]+	-	Apigenin O-malonylhexoside	Flavone	392680	600620	516990	594230	533330	660390	486650	455950	551870	483690	1252000	1286600	850030	228160	220090	146920	561460	543520	276220	794670	961210	781600
pmb0580	417.1	255.1	4.94	416.1	[M+H]+	-	Chrysin 5-O-glucoside (Toringin)	Flavone	54885	78486	76630	77507	77857	55468	83573	62327	75336	82381	67447	77255	95714	53045	66562	57631	38824	126610	55085	45495	198280	114430
pmb0587	639.1	477	3.23	638.1	[M+H]+	-	Chrysoeriol O-glucuronic acid-O-hexoside	Flavone	230380	268430	257400	229970	295850	320620	249150	208030	235340	219360	310560	305050	196970	314950	381190	287320	169100	162360	146520	119160	155840	109940
pmb0592	771.1	463.2	3.78	770.1	[M+H]+	-	Chrysoeriol O-hexosyl-O-rutinoside	Flavone	135190	145040	138560	131890	154700	141050	118900	127070	147100	118230	88018	124110	91022	129560	172930	104530	73816	112390	75423	55065	80029	64194
pmb0595	479.2	317.2	4.09	478.2	[M+H]+	-	Isorhamnetin 5-O-hexoside	Flavonol	7937100	10723000	11304000	10130000	16593000	12210000	11670000	7422200	11603000	9029200	12616000	7853100	10014000	6606500	9839000	6847100	4442900	3660200	1553500	2854400	5496300	3945600
pmb0600	609.4	301	4	608.4	[M+H]+	-	Chrysoeriol 7-O-rutinoside	Flavone	97030	86776	93592	77881	141540	148920	91925	45804	45722	47502	47588	39249	55177	424140	272040	205640	47611	45474	39830	41297	41801	36280
pmb0602	509.3	347.2	4.08	508.3	[M+H]+	-	Syringetin 7-O-hexoside	Flavone	12417	13197	17275	13269	35458	31079	21602	11819	9	13385	12105	8883.2	14235	12038	13650	6011	9	9	9	9	9	3653.9
pmb0603	625.1	301.6	4.13	624.1	[M+H]+	-	Chrysoeriol O-hexosyl-O-hexoside	Flavone	136450	178590	200440	204740	252540	312400	306030	232130	209990	235670	232870	216810	175810	164990	162050	113190	105860	103380	102500	96256	88481	85385
pmb0604	449.1	287.6	4.04	448.1	[M+H]+	C12249	Kaempferol 3-O-glucoside (Astragalin)	Flavonol	1157900	1417800	1353400	1384800	1379900	1564900	1958000	2029800	1579400	2026900	1119300	1214500	1384200	969390	803990	1187500	930780	1117900	1375500	1152800	896080	977850
pmb0606	477.1	301.5	4.12	476.1	[M+H]+	-	Chrysoeriol O-glucuronic acid	Flavone	26572000	27175000	30187000	29130000	31047000	27345000	31925000	29636000	28230000	27947000	16779000	20564000	18523000	41261000	38521000	36985000	25989000	28142000	29871000	26671000	19870000	25812000
pmb0607	463.2	301.1	4.22	462.2	[M+H]+	-	Chrysoeriol 7-O-hexoside	Flavone	437140	397220	509370	501290	477060	574080	404540	500060	505080	718010	1660000	1320300	1194700	123060	208620	178890	204110	140850	212310	377190	337310	435670
pmb0608	549.1	301.4	4.47	548.1	[M+H]+	-	Chrysoeriol O-malonylhexoside	Flavone	13075000	16131000	16439000	15152000	14836000	17393000	13183000	11260000	15113000	15852000	29620000	30303000	19219000	7976000	8661300	7655800	9405000	8412400	9431900	13172000	11696000	12198000
pmb0615	789.1	626.8	2.65	788.1	[M+H]+	-	Hesperetin C-hexosyl-O-hexosyl-O-hexoside	Flavone	79072	42896	39257	42697	23016	24862	19921	32295	20178	26552	40559	52125	45782	43207	14212	23350	21939	21276	35136	26122	27744	34359
pmb0618	627.1	465.1	2.7	626.1	[M+H]+	-	8-C-hexosyl-hesperetin O-hexoside	Flavone	29545000	32893000	31094000	30638000	24771000	28739000	23464000	32485000	30598000	29564000	38512000	40795000	35949000	18836000	17226000	19737000	23090000	21255000	23540000	20407000	21681000	25971000
pmb0619	775.1	612.9	2.56	774.1	[M+H]+	-	Eriodictiol 6-C-hexoside 8-C-hexoside-O-hexoside	Flavone	9882.3	8044.1	7951.1	7983.6	10739	12270	10727	5645.3	8604.2	8434.4	5059.1	4882.6	8844.8	11170	9976.8	8556.7	3172.1	2207.5	4135.4	7248	7473	6562.2
pmb0622	611.2	473.1	2.86	610.2	[M+H]+	-	C-hexosyl-luteolin O-hexoside	Flavone	116070	102970	122000	121810	46209	79248	78325	70167	79360	82034	136000	192680	93753	109520	140360	120800	106570	130710	132920	144390	196240	169980
pmb0623	625.2	607.1	2.92	624.2	[M+H]+	-	6-C-hexosyl chrysoeriol O-hexoside	Flavone	830880	878420	1013200	1050800	735310	1182900	993600	535110	562970	493740	355990	446030	252880	1669800	2399100	1976700	517590	548860	730790	350480	287820	263850
pmb0624	611.1	431.3	2.99	610.1	[M+H]+	-	6-C-hexosyl-luteolin O-hexoside	Flavone	40454	35622	48755	10073	52110	51054	51640	38431	30203	39548	23415	31566	25994	15514	23276	25162	16843	21712	23514	33253	12224	12071
pmb0628	613.1	451.1	3	612.1	[M+H]+	-	Eriodictiol C-hexosyl-O-hexoside	Flavone	481550	550780	495040	488620	458810	506240	311340	415610	523830	524930	570510	591690	463280	370050	285970	324770	403750	491410	460030	376880	325820	328140
pmb0636	581.1	431.3	3.22	580.1	[M+H]+	-	6-C-hexosyl luteolin O-pentoside	Flavone	16195	20557	18584	20330	12091	13991	15858	7735.9	10400	8367.8	17360	16997	14239	22583	23075	23872	20391	26718	22419	24915	21466	15906
pmb0639	757.2	595.2	2.73	756.2	[M+H]+	-	8-C-hexosyl-apigenin O-hexosyl-O-hexoside	Flavone	74437	69592	81168	68209	70227	75250	81098	66123	68745	60059	61774	52451	52206	101250	99975	89578	78490	96523	88910	84081	65937	51343
pmb0644	449.1	299.2	3.39	448.1	[M+H]+	-	Luteolin C-hexoside	Flavone	221670	121670	126970	105570	90700	145070	110260	127370	121140	118480	158990	169750	209860	181600	96029	91255	98600	100360	135540	243200	70808	83386
pmb0645	627.1	465.2	3.38	626.1	[M+H]+	-	6-C-hexosyl-hesperetin O-hexoside	Flavone	913930	1135000	1117000	919560	1162900	1049900	1414300	1575900	2016300	1712800	1300800	1629600	1173000	309630	261920	346130	354620	357470	496580	447680	333000	514260
pmb0647	581.1	419.1	3.45	580.1	[M+H]+	-	8-C-hexosyl-luteolin O-pentoside	Flavone	40503	106300	108870	99099	462250	384550	330270	97031	71953	81827	61250	22849	65142	26417	19093	19051	9	9	9	9	9	9
pmb0652	565.1	433.3	3.5	564.1	[M+H]+	-	C-hexosyl-apigenin O-pentoside	Flavone	9622.4	17373	15976	11591	6437.3	5238.8	6667.6	6479.4	9743.7	11345	7204.7	10567	10931	6494.4	5149.1	4745.1	8227.7	23866	10687	8265.6	33409	16945
pmb0653	595.1	463.1	3.61	594.1	[M+H]+	-	di-C,C-hexosyl-apigenin	Flavone	272870	285140	312910	307270	239500	409800	330370	235450	180730	190680	124810	163220	168180	344410	225850	418530	55690	84471	105480	42136	55699	55718
pmb0660	757.2	147.1	3.66	756.2	[M+H]+	-	C-hexosyl-luteolin O-p-coumaroylhexoside	Flavone	21518	21830	24285	26442	20196	19402	20507	21434	14255	19752	24423	22315	22342	30312	23924	25152	29325	26504	21004	27994	32453	22155
pmb0661	609.1	463.3	3.7	608.1	[M+H]+	-	Chrysoeriol C-hexosyl-O-rhamnoside	Flavone	454490	507670	437010	434840	625500	455660	610400	495420	511900	423190	317490	612230	372630	583300	597690	404890	323090	414290	359500	281570	376960	292010
pmb0662	787.2	463.1	3.72	786.2	[M+H]+	-	C-hexosyl-luteolin O-feruloylhexoside	Flavone	65673	45849	54616	44027	67203	68161	47389	31129	34938	26939	29397	15712	22287	109890	87610	81776	50817	30576	49737	52820	35897	29702
pmb0663	611.1	317.1	3.68	610.1	[M+H]+	-	8-C-hexosyl-luteolin O-hexoside	Flavone	68413	94569	89067	83040	97188	113760	60584	48142	45938	40241	147100	155760	209800	71354	97079	109910	31979	41107	49472	39933	36111	33094
pmb0665	611.2	465.1	3.77	610.2	[M+H]+	-	Luteolin 8-C-hexosyl-O-hexoside	Flavone	7729700	6896300	7288600	7600700	6600900	7402000	6313700	6959800	7859500	7806500	8335300	7889600	8905500	3510000	3259300	3924700	4340700	4219200	4104400	4267700	4274200	4163400
pmb0672	771.1	463.1	3.94	770.1	[M+H]+	-	6-C-hexosyl-apigenin O-feruloylhexoside	Flavone	120210	164100	155940	173050	143550	200100	145870	125500	161050	108440	123610	127980	103120	127520	147990	152930	108790	100720	90102	67791	66990	85895
pmb0678	771.2	177.1	4.17	770.2	[M+H]+	-	8-C-hexosyl-apigenin O-feruloylhexoside	Flavone	7726.7	5547.6	10752	7240.8	11339	10927	6720.6	10590	10389	8230.5	6562.5	11842	4116.6	5043.1	3857.1	4364.3	4701.9	1676.1	1765.1	6508.4	2099.4	4619.5
pmb0682	801	301.2	4.25	800	[M+H]+	-	8-C-hexosyl-apigenin O-sinapoylhexoside	Flavone	38715	20220	21806	44106	60371	35429	33624	19520	26575	15906	10115	13535	16583	81138	59085	59116	34031	24194	34172	27665	16992	11132
pmb0686	537	289	4.45	536	[M+H]+	-	Eriodictyol O-malonylhexoside	Flavanone	232680	101460	125060	96343	122460	56494	101150	147720	71282	113620	60319	255900	110520	128730	70074	70943	83393	71141	103890	81580	135350	102450
pmb0689	463.1	331.2	4.66	462.1	[M+H]+	-	Chrysoeriol C-hexoside	Flavone	4842.8	3311.6	3985.2	2604.7	4804.7	4945.6	6315.5	961.05	2569.8	4151.8	5218.3	6588.5	4748.9	1305.6	3727.4	1456.9	274.61	1802.2	3517.3	2143.5	5485.5	1880.5
pmb0696	625	463	3.4	624	[M+H]+	-	8-C-hexosyl chrysoeriol O-hexoside	Flavone	170570	198820	192050	159900	313620	250220	230850	145840	145940	132580	208320	252390	182020	281660	265170	172880	122020	122610	104190	107170	136380	152170
pmb0701	463.1	313.2	3.81	462.1	[M+H]+	-	Chrysoeriol 8-C-hexoside	Flavone	167890	203110	139470	155020	140050	153260	170680	151560	123070	133390	128040	143020	161290	187350	188540	224330	110730	219010	260210	244820	175770	208770
pmb0706	713.1	465.1	2.88	712.1	[M+H]+	-	Quercetin 5-O-malonylhexosyl-hexoside	Flavonol	11505	12999	19120	13927	12966	18634	12630	12359	18886	18777	32981	38042	36155	6833.7	7690.1	5074.1	10020	5520.4	8098.6	9585.6	10299	9203.9
pmb0709	713.1	465.2	3.43	712.1	[M+H]+	-	Quercetin 7-O-malonylhexosyl-hexoside	Flavonol	112450	87761	92140	98038	69995	69956	50230	68920	83293	84235	252410	303410	252250	28741	13204	17862	43526	31989	29431	93312	59926	82366
pmb0711	611.2	303.1	3.63	610.2	[M+H]+	-	Quercetin 7-O-rutinoside	Flavonol	2448400	2858800	3080200	2868700	3336700	3434300	3477800	3914500	4008400	3803800	4214600	4622900	4352900	1824800	1432500	1632600	2089500	1653400	2037800	2001600	2150300	2218000
pmb0712	655.2	331.1	3.19	654.2	[M+H]+	-	Tricin 5-O-hexosyl-O-hexoside	Flavone	28451	30640	30416	30117	3738	6524.6	6584.1	12784	17420	25004	17401	46032	32841	5517.5	17016	11955	28619	103820	26808	19967	145810	68245
pmb0713	655.2	331.2	3.42	654.2	[M+H]+	-	Tricin 7-O-hexosyl-O-hexoside	Flavone	13387	13576	9592.7	14308	3337.6	5591.2	3235	9073.9	8301	8412.6	7945.8	22664	12398	4623.5	10732	3923.7	8366.6	18595	3248.5	3707.5	17227	5030.8
pmb0720	579.1	331.1	4.45	578.1	[M+H]+	-	Tricin O-malonylhexoside	Flavone	7514.6	8273.5	5921.9	8493.8	6061.8	3327	5268.1	4715.6	7272	6732.4	21886	19400	15362	2021.1	2667.1	4445.4	5299.4	4393.7	4585.2	9917.5	5989.4	9420.2
pmb0723	689.2	331	4.88	688.2	[M+H]+	-	Tricin 4'-O-(β-guaiacylglyceryl) ether O-hexoside	Flavone	4326.9	6639.7	5575.2	8044.6	3873.9	8406.3	7400.3	5283.3	3477.1	4557.2	4253.9	5336.2	5121.2	8083.2	6126.3	11130	4373.8	6085.1	8469.6	7096.9	8558	4536.9
pmb0724	477.1	331.1	4.9	476.1	[M+H]+	-	Tricin O-rhamnoside	Flavone	5660.1	6526.8	5583.4	4783.1	7627.8	7583	4274.9	4586.1	5353.9	6944.9	5013	7956.9	6743.9	8940.9	8976.4	8669.8	7621.8	5891.8	7034	5740.2	5479.9	4243.8
pmb0732	669.1	331	3.77	668.1	[M+H]+	-	Tricin 5-O-feruloylhexoside	Flavone	2754.2	4011.1	3497.8	4302.5	10504	1560.9	8065.7	10808	14452	11711	8632.7	9269	10983	1174.6	1369	9	6072.8	4724.7	4782.8	4174.9	3250.6	4876.6
pmb0735	507.1	331.2	4.11	506.1	[M+H]+	-	Tricin O-glucuronic acid	Flavone	10663	10462	7676.5	10857	5279.5	6984.6	9024.2	9622.5	9160.5	10353	8000.9	8744.8	6681.3	7698.5	11507	6425.8	7697.1	6570.5	11080	10185	7592.3	9268
pmb0736	493.1	331	4.21	492.1	[M+H]+	-	Tricin 7-O-hexoside	Flavone	233040	222210	246080	227600	51333	91708	86303	124960	176030	185220	134860	319520	263410	87887	162670	100160	170010	561310	141540	175640	670150	284890
pmb0739	659.3	331	4.83	658.3	[M+H]+	-	Tricin O-hexosyl-O-syringin alcohol	Flavone	6252.2	3521.6	2875	2952.5	2982.1	2099.7	3444.6	3056.2	5338.4	5060.7	1037.8	1432.2	9	1776.8	3093.1	2192.7	6629.8	13455	2632	899.08	11080	732.06
pmb0745	497.1	331.3	5.67	496.1	[M+H]+	-	Tricin 4'-O-syringyl alcohol	Flavone	2278.8	2116.6	2895.7	3712.1	2495.6	2697.1	2271.6	2135.5	1714.1	2620.2	649.61	2809	1911.3	2381.7	3466.4	1476.2	2725.8	2722.4	2799.1	3617.7	4089.3	2260.8
pmb0746	527.1	331	5.75	526.1	[M+H]+	-	Tricin 4'-O-β-guaiacylglycerol	Flavone	12028	12081	9857.8	11434	6388.3	10840	8394.9	7011.4	6819.9	8734.4	6037.3	4933.2	5360.7	14377	18187	18939	7539.2	8526.2	9594.3	12382	9654.3	8795.8
pmb0835	611.2	287.1	2.43	610.2	[M+H]+	-	Gallocatechin-gallocatechin	Polyphenol	1297800	520180	794340	604260	9	9	9	454230	416170	9	621200	883700	962030	699640	380150	578220	215400	149160	355940	9	92859	197150
pmb0837	577.1	425.3	2.84	576.1	[M+H]+	-	Procyanidin A3	Proanthocyanidins	575450	499970	465340	510240	136850	171690	187470	222940	212790	155990	344550	551660	341850	195380	275870	256350	222710	299480	292860	389200	620470	318070
pmb1466	511.2	331.1	6.21	510.2	[M+H]+	-	Tricin 4'-O-syringic acid	Flavone	27398	21784	25620	22553	59944	34184	37817	16274	11509	9563.5	34144	11028	30376	32400	21326	22088	5580.8	6140.2	4998	5776.3	2210.2	3992.5
pmb2831	315.1	153.1	2.52	316.1	[M-H]-	-	Protocatechuic acid O-glucoside	Polyphenol	163250	247020	235100	230980	183770	185430	239750	245770	223740	172460	381580	285590	377200	198770	141670	224200	273410	183820	219420	310860	281970	285950
pmb2850	329	314	5.66	330	[M-H]-	-	Tricin	Flavone	26055	20051	17194	15960	11449	14629	10973	7902.1	12347	10473	5674.7	9871.8	11926	17057	16995	16284	27753	23492	19943	57816	16375	11083
pmb2947	865.1	407.1	3.54	866.1	[M-H]-	-	Catechin-catechin-catechin	Polyphenol	27774	29594	39446	35753	188130	262330	85554	209320	309710	78029	88677	132150	345700	41256	8549.8	16002	8827.8	16527	15524	17136	37530	35280
pmb2957	465.1	285.1	2.54	466.1	[M-H]-	-	Cyanidin O-syringic acid	Anthocyanins	10216000	32416000	19219000	27535000	26340000	21841000	37022000	26833000	37046000	44607000	25243000	38566000	50592000	16505000	6980600	16651000	7373100	2533100	10479000	1509800	2001700	1964000
pmb2961	547.1	503.1	2.95	548.1	[M-H]-	-	Peonidin O-malonylhexoside	Anthocyanins	96147	98380	67239	73694	112960	204430	194260	119280	109180	107450	79731	68794	48477	132390	80081	58259	71370	40833	73474	88520	64602	39974
pmb2977	739.2	431.3	3.95	740.2	[M-H]-	-	Chrysoeriol 8-C-pentosyl-O-rutinoside	Flavone	2888.8	2644.6	1962.3	3656.7	1150.1	9	9	2028.3	1775.3	2629.6	2017.1	3838	3792.4	1040.8	1715	814.93	3755.7	5294.4	4447.7	3043.8	12495	7553.8
pmb2979	549.2	387.1	3.96	550.2	[M-H]-	-	Hesperetin O-malonylhexoside	Flavanone	598910	698610	504690	642830	736260	644310	949420	918760	1007400	681820	305050	230230	199210	879450	869800	525720	453210	442820	299220	525230	428860	142300
pmb2986	709.1	547.1	2.49	710.1	[M-H]-	-	Chrysoeriol O-hexosyl-O-malonylhexoside	Flavone	10580	28775	31288	28445	23018	21155	28873	34518	41519	38367	61430	36347	45648	18789	19078	13867	5829.5	7015.3	14782	20659	2323.3	19396
pmb2987	487.1	163	3.08	488.1	[M-H]-	-	Acacetin O-acetyl hexoside	Flavone	291560	223710	187920	236150	533530	318740	63351	110040	122380	123950	224660	283060	150100	183160	148590	90008	280600	298200	210120	101780	256690	149520
pmb2988	624.1	286.2	3.1	625.1	[M-H]-	-	Luteolin O-hexosyl-O-gluconic acid	Flavone	44581	38726	31650	39877	83892	48772	25166	16940	20364	19049	42725	53994	44649	69428	46579	32028	27099	22285	23687	18331	29317	27633
pmb2991	739.1	269.2	3.73	740.1	[M-H]-	-	Apigenin O-hexosyl-O-rutinoside	Flavone	5103	6781	3558	7827	2071.2	2885	3299.5	2296.2	2164.9	6179.8	7263.5	10382	15869	1330	1458.3	4618.5	5493.8	9768.5	4545.9	6114.8	18146	16470
pmb2992	459.1	255.2	3.71	460.1	[M-H]-	-	Acacetin O-glucuronic acid	Flavone	1781600	1715700	1624600	1834900	1062100	1076400	853920	1168600	1552100	1402600	2228200	1621300	2251500	1303500	1996600	1695700	2547300	2697300	2861900	2062200	2622600	3150000
pmb2996	489.1	313.1	3.73	490.1	[M-H]-	-	Velutin O-glucuronic acid	Flavone	7495.5	13027	12074	12566	15973	9056.2	14813	16590	10959	11779	8799.9	9870.1	7900.1	13082	14088	15705	21743	12032	13747	10949	10342	7536.8
pmb2997	799.1	461.1	3.88	800.1	[M-H]-	-	Chrysoeriol O-hexosyl-O-hexosyl-O-Glucuronic acid	Flavone	168630	231110	221960	202470	155450	161930	286860	282200	260390	305480	225190	362230	264340	95338	72870	124590	141010	157900	170050	126870	145860	151870
pmb2999	461.1	299.1	3.97	462.1	[M-H]-	-	Chrysoeriol 5-O-hexoside	Flavone	2855600	2639100	2186100	2279300	874470	761770	704780	1701300	2080800	1982200	3063400	3151300	3062300	1031600	1391000	1333300	2592500	3189500	3094800	2697800	3017900	3590900
pmb3000	503.1	341.1	3.91	504.1	[M-H]-	-	Chrysoeriol O-acetylhexoside	Flavone	1788500	2258400	2274800	2298200	3149400	3309800	2885900	2841700	2206300	2353100	1416300	1975200	1716400	2989400	2926000	2848500	1142100	1690000	1632400	1431800	985350	936240
pmb3005	621.1	299.2	4.06	622.1	[M-H]-	-	Chrysoeriol O-rhamnosyl-O-glucuronic acid	Flavone	11516	9087.3	13463	11272	10277	10805	6777.6	9373.9	10831	11273	14634	10113	13916	13010	11526	11085	10149	12709	16383	19485	22236	15667
pmb3006	431.1	269.1	4.13	432.1	[M-H]-	C04608	Apigenin 7-O-glucoside (Cosmosiin)	Flavone	3615100	4687800	4684200	4651000	4251700	3946700	3126000	3930000	4457900	5012600	10533000	14351000	7990300	1066800	1087100	999190	2908900	3131500	2163100	3150200	5373000	4886500
pmb3013	519.1	314.2	4.26	520.1	[M-H]-	-	Isorhamnetin O-acetyl-hexoside	Flavonol	40260	58977	48142	60905	49320	21856	30240	48747	54567	72923	122640	133350	100720	17517	24940	20215	28019	78592	28009	61759	97196	95897
pmb3014	641.1	285.3	4.57	642.1	[M-H]-	-	Luteolin O-eudesmic acid-O-hexoside	Flavone	60395	82825	88335	91559	88635	77236	93573	216020	260130	173540	203480	135430	177510	22939	25354	21235	68880	44824	40111	51525	58398	56431
pmb3023	449.1	287	3.29	450.1	[M-H]-	-	Eriodictyol C-hexoside	Flavone	1151200	1181400	1413300	1267000	2466100	1794600	1545000	1557500	1550400	1409600	1136900	1374200	2058800	792660	834270	923510	1100500	1346100	1422000	818700	1372000	1327000
pmb3026	505.1	301.2	3.9	506.1	[M-H]-	-	Quercetin O-acetylhexoside	Flavonol	661720	464620	884010	1103200	680470	675590	620700	521030	932310	839180	1922600	1815100	2562600	141800	132650	202590	298080	201240	207320	706630	552200	336110
pmb3028	535	491.3	3.68	536	[M-H]-	-	Tricin O-sinapic acid	Flavone	159250	181440	196320	194930	335110	258900	263340	169250	189390	201760	183560	197080	158320	251880	119750	239690	120950	141690	219840	106110	84936	117920
pmb3031	403.1	313.1	5.14	404.1	[M-H]-	-	Tricin O-glycerol	Flavone	25267	34190	35026	38424	54981	31155	74376	42577	42885	38569	5937	7137.4	9176.1	29183	22001	35019	14968	25288	17231	6058.7	15472	6988.8
pmb3041	521.1	329.2	3.75	522.1	[M-H]-	-	Tricin O-saccharic acid	Flavone	38258	51986	48850	48795	38659	47206	30800	29599	36455	37142	99649	64006	71258	28513	30500	34953	50177	42243	27574	128560	99904	119420
pmb3042	491.1	329.1	3.98	492.1	[M-H]-	-	Tricin 5-O-hexoside	Flavone	56105	71162	93892	79195	118570	171810	157700	92950	82571	60814	88768	76711	64796	70176	59142	59100	9	29659	9	53581	37545	30870
pmb3114	561.1	289.2	3.63	562.1	[M-H]-	-	Epicatechin-epiafzelechin	Polyphenol	43266	49052	65936	54915	49967	80821	64656	56581	49158	35959	56984	98589	50130	29957	40700	42057	25993	50707	34127	44540	79316	62602
pmb3894	329.1	229.1	5.82	330.1	[M-H]-	-	Di-O-methylquercetin	Flavonol	38672	37484	39393	37000	26362	41935	14380	47895	56107	46244	21480	42929	28096	15469	22188	21567	63228	95361	11292	26186	98571	28534
pmc1990	299.1	223.1	6.72	300.1	[M-H]-	-	4'-Hydroxy-5,7-dimethoxyflavanone	Flavanone	2016500	2787800	3249800	3516200	1534700	1636000	1272200	1190600	1414200	1274000	2450700	1861300	1616300	1357800	1531100	1394200	1917700	1122300	1210300	1876900	1521400	1425400
pme0002	611.2	303	4.22	610.19	[M+H]+	C09806	Hesperetin 7-O-neohesperidoside (Neohesperidin)	Flavanone	776560	1381300	1711400	1186100	1700700	1776700	1459000	1620400	1046600	1286700	935620	826340	1064400	649820	560210	694520	517730	452490	527680	591020	467790	541400
pme0088	285	151	5.02	286	[M-H]-	C01514	Luteolin	Flavone	22473000	23956000	23008000	25298000	19712000	23047000	27090000	27367000	27130000	28932000	31171000	45418000	30371000	13198000	7188600	11715000	11640000	10072000	17921000	8437300	8698600	12922000
pme0200	287.048	153	5.66	286.048	[M+H]+	C05903	Kaempferol	Flavonol	2355300	2675100	2857400	2820700	3511800	2409400	4847100	3713500	5461300	4921000	1118900	1357300	2257400	2140600	1182300	2279000	2513600	2323700	3527500	601810	1463900	1688900
pme0202	611.153	303	3.63	610.153	[M+H]+	C05625	Quercetin 3-O-rutinoside (Rutin)	Flavonol	2837700	2714300	3179400	3191200	3549500	3608200	4379300	3779800	4433800	4073900	4521200	4617100	4923800	1973200	1713900	2028300	2277400	2051200	2115700	2550200	2278200	2401400
pme0205	289.079	245	2.96	290.079	[M-H]-	C06562	Catechin	Polyphenol	1263000	1504700	1455200	1505700	1290200	1640200	1504800	1771600	1852300	1399100	1772000	2280300	1367800	951890	1173900	1070500	1012400	1333500	1031300	1172200	1872500	1467100
pme0208	537.09	375	5.91	538.09	[M-H]-	C10018	Amentoflavone	Flavone	87175	100700	104390	101980	122910	193500	247030	134240	78231	178310	19600	23960	14870	161150	57306	191910	66946	72450	115350	38577	27401	28191
pme0321	431.106	285	4.87	432.106	[M-H]-	-	Kaempferol 7-O-rhamnoside	Flavonol	236640	242060	201530	252550	411600	468570	231600	128190	101230	107790	76281	113640	106940	400540	413930	293900	107970	207980	191820	135950	120220	95893
pme0330	579.179	271	4.04	580.179	[M-H]-	C09789	Naringenin 7-O-neohesperidoside (Naringin)	Flavanone	7075.9	6830.8	9162.7	5836.9	7806.1	8782.2	12482	15524	13974	8020.4	9	9	9	9	9	2962.5	9	9	9	9	9	9
pme0332	577.164	269	3.99	578.164	[M-H]-	C12627	Apigenin 7-O-neohesperidoside (Rhoifolin)	Flavone	10998	9917.9	11441	9784.3	6035	9236.2	12717	8457.8	7861.9	5087.1	8471.3	13528	6938	7495.5	5944.2	12324	6953.7	8249.4	9040.6	5364	8072.9	8960.2
pme0355	255.058	137	4.85	254.058	[M+H]+	C10208	Daidzein	Isoflavone	8829.4	12678	7744.3	9155.6	5863.2	4829.1	8295.5	7720.1	8732.1	11583	3932.1	5780.6	6536.3	6438.7	12096	7040.6	18408	15852	10747	8885.8	7212.8	14744
pme0359	433.106	271.01	3.93	432.106	[M+H]+	-	Apigenin 5-O-glucoside	Flavone	4270800	5140000	4841900	5336800	3341200	2359800	2399200	3551300	4290000	3367800	14224000	15738000	12324000	662290	432180	461050	3888200	3495100	2279200	7129600	10331000	11746000
pme0361	435.085	303	4.03	434.085	[M+H]+	-	Quercetin 3-alpha-L-arabinofuranoside (Avicularin)	Flavonol	2120700	1990200	2373100	2401700	2096300	3364100	3181700	3323600	4299000	4171600	4722700	6525300	4103700	1002800	1151200	1131200	1701700	1534800	1271600	2068900	1600600	1605400
pme0363	299.063	284.01	5.7	300.063	[M-H]-	C04293	Chrysoeriol	Flavone	705850	659930	674810	682840	647140	1100000	1171700	1138900	741450	1077200	614260	546050	354810	750550	383520	813270	544590	424360	629140	326870	374490	227210
pme0367	577.164	269.01	3.99	578.164	[M-H]-	-	Apigenin 7-rutinoside (Isorhoifolin)	Flavone	10132	10958	12045	11651	8231.1	4933.2	8262.3	8986.6	7862.7	7603.9	6472.1	12915	9910	9190	8783	10969	7576	9212.1	11735	9008.8	11441	6877.3
pme0370	595.159	287	3.87	594.159	[M+H]+	-	Kaempferol 3-O-rutinoside (Nicotiflorin)	Flavonol	597470	637940	478680	648310	814260	1006900	1024300	596570	689080	794350	733680	775310	507940	606950	448640	370840	469700	508330	395650	533210	622430	474740
pme0371	433.121	271	4.17	434.121	[M-H]-	C09099	Naringenin 7-O-glucoside (Prunin)	Flavanone	3411800	3648000	3321300	3779100	2678000	2762000	2883200	4937500	6693100	7300700	8669300	10051000	8821200	927450	760540	967490	3108500	2224400	2635700	2741600	2565200	3058700
pme0376	271.069	151	5.56	272.068	[M-H]-	C00509	Naringenin	Flavanone	8272300	8996500	8733800	8513500	9301100	8042900	15603000	14453000	15148000	17950000	5097500	9024200	8177600	3241700	1866900	5053000	2598000	4861500	7367600	792220	2188900	2381800
pme0379	271.053	153.01	5.57	270.053	[M+H]+	C01477	Apigenin	Flavone	22236000	23301000	23428000	22969000	23221000	25194000	31091000	25943000	26278000	31317000	20964000	24822000	19609000	22654000	14712000	21347000	18149000	18492000	21942000	11983000	15900000	14249000
pme0426	123.052	108	4.14	124.052	[M-H]-	C06730	4-Methylcatechol	Polyphenol	39618	46340	54062	46687	48764	116890	109700	112420	57583	95038	45057	21978	7052	29154	12028	52709	23212	13354	27889	22792	12158	15850
pme0431	577	287	3.62	576.127	[M+H]+	-	Procyanidin A1	Proanthocyanidins	32263	32018	41504	40941	12140	33115	32612	41454	34964	27564	32924	93347	40042	9	9	15563	15568	18322	13634	14593	21624	16320
pme0432	575	285.01	3.89	576.127	[M-H]-	C10237	Procyanidin A2	Proanthocyanidins	22233	18419	20386	26699	18279	29928	30243	39763	18983	43788	8690	14086	9578.5	25669	19272	27455	17164	10386	16364	10908	4504.8	4274.2
pme0435	579.1	427.1	3.04	578.142	[M+H]+	-	Procyanidin B2	Proanthocyanidins	13901000	15995000	13885000	12810000	5826800	8793900	9570100	10422000	10877000	8446700	11007000	19334000	10935000	7352900	8187600	7386400	7834600	12710000	8420200	10324000	17816000	12509000
pme0436	577.1	407.1	2.83	578.142	[M-H]-	-	Procyanidin B3	Proanthocyanidins	19049000	18589000	21133000	20856000	10764000	15282000	17185000	19034000	22760000	15743000	22891000	33587000	17437000	10373000	12969000	12317000	12804000	19570000	14391000	17417000	29098000	21559000
pme0442	303	229	2.96	303.24	Protonated	C05908	Delphinidin	Anthocyanins	120970	89965	235280	190410	90547	106630	110840	74972	143140	248500	240810	404310	292080	62480	42063	76054	89953	75795	108510	56196	56831	90815
pme0443	493	331	2.77	493	Protonated	-	Malvidin 3-O-galactoside	Anthocyanins	291610	264390	327120	280610	4566000	3572700	992590	303980	163930	314460	9	9	9	340480	247290	166030	9	9	9	9	9	9
pme0444	493.2	331	2.84	493.2	Protonated	C12140	Malvidin 3-O-glucoside (Oenin)	Anthocyanins	58160	67163	75178	51884	887130	719260	167890	75414	42923	65497	99700	81887	85665	49435	27209	27640	23118	25229	18113	74000	68306	45792
pme0450	289	245	3.26	290.3	[M-H]-	C09727	L-Epicatechin	Polyphenol	1229000	1296700	1344200	1286800	1230100	1374600	1276100	1590800	1663500	1260900	1561000	2215600	1203500	773040	1133700	986550	882020	1216500	975380	1114300	1654400	1349800
pme1201	273.084	167	5.49	274.084	[M-H]-	C00774	Phloretin	Flavanone	1242800	1271800	1338000	1313300	1314000	725960	2065200	2359200	2899300	2303900	408630	809840	694680	814370	407690	913790	1472300	1924100	1882500	291710	869570	810040
pme1399	355.15	178.5	8.32	354.147	[M+H]+	C16417	Xanthohumol	Flavanone	23493	22902	23253	22329	13781	16017	14888	20160	24818	27629	30750	32136	29985	18493	20994	21594	29637	27951	26855	31117	35501	28755
pme1478	317	151	4.42	318.038	[M-H]-	C10107	Myricetin	Flavonol	36326	29018	29264	30291	15684	9332.8	21435	24318	36802	33093	29141	19100	21704	35107	27131	34374	49158	36598	42754	51871	43199	38652
pme1488	459	139	3.24	458.085	[M+H]+	C09731	Epigallate catechin gallate (EGCG)	Polyphenol	7532.1	8640	7542.1	8518.3	3598.4	3012.7	3753.4	7755	5078.2	7144	8803.6	10190	9221.2	6652	4139.9	5463.5	9430.5	7912.9	10332	10386	14044	12845
pme1496	267.074	252	6.25	268.074	[M-H]-	C00858	Formononetin (4'-O-methyldaidzein)	Isoflavone	12979	17934	15347	15754	17400	11556	13670	14307	19386	14824	8250	15689	7810.6	11884	10421	10661	24766	18702	14181	12412	19601	11304
pme1500	313.079	283	7.32	314.079	[M-H]-	-	Kumatakenin	Flavonol	34340	36953	36483	34872	60657	84345	67573	46375	25549	47436	19455	19185	8935.1	56542	43278	59596	25748	23179	26599	16838	17876	9469.8
pme1507	253.058	151	6.87	254.058	[M-H]-	C10028	Chrysin	Flavone	10103000	10547000	11006000	10629000	12286000	10999000	12435000	11568000	11920000	11826000	6953500	9375100	9143300	10910000	9948400	9709400	11544000	12814000	11049000	7303700	11744000	9431900
pme1510	269.053	251	5.92	270.053	[M-H]-	C10023	Baicalein (5,6,7-Trihydroxyflavone)	Flavone	30705	37888	34078	35657	24579	14118	61577	63126	53695	70633	10301	10392	11394	44233	6588	29663	34345	27285	26830	15046	15185	13901
pme1516	307	139	2.72	306	[M+H]+	C12136	Epigallocatechin (EGC)	Polyphenol	1575500	1860000	1986200	2165400	636630	888380	1059400	2396600	2882200	1367500	2924200	5684800	2169300	1210600	984430	1689400	1671200	2669800	2145500	2596000	4692200	4419100
pme1518	403.132	373	6.99	402.132	[M+H]+	C10112	Nobiletin	Flavone	64758	69361	74956	71686	48722	29785	45145	25177	276930	133340	25970	35206	20412	48961	19410	22359	78092	23326	96741	285250	12432	41017
pme1521	303.058	125	4.07	304.058	[M-H]-	C01617	Dihydroquercetin (Taxifolin)	Flavonol	2250600	2418200	2581600	2431700	4481000	6273000	4091100	3355600	2944000	3298600	1201200	1726300	1890600	1748900	1890100	2083600	991460	1493300	2490000	886230	559710	1466000
pme1537	307	139	2.36	306.074	[M+H]+	C12127	(+)-Gallocatechin (GC)	Polyphenol	2427500	2402400	2700400	2836400	914620	1319000	1567800	3320200	3819100	2107100	4365600	8363900	2770700	1792600	1562500	2643300	2064000	3598400	2811600	3203900	6264400	5921300
pme1540	625.169	317	3.74	624.169	[M+H]+	-	Isorhamnetin 3-O-neohesperidoside	Flavonol	267200	400060	288730	318030	417570	442560	228700	8176.8	203780	183730	510310	420180	853280	297440	260030	433930	114760	158470	155370	148310	166260	122500
pme1541	283.069	268	6.9	284.069	[M-H]-	C01470	Acacetin	Flavone	82454	86074	86097	80147	71151	118290	100210	80990	63680	99414	53656	59898	32736	92803	61526	122640	58067	83884	61254	40119	109060	35434
pme1547	445.085	269	4.39	446.085	[M-H]-	C10025	Baicalein-7-O-glucuronide (Baicalin)	Flavone	1179000	1388900	1446400	1604300	1435900	1080300	1335100	1478200	1604200	1507100	1104100	1189300	1119300	1577900	1182300	1265600	1825200	1521800	1394100	1381700	1465000	1243100
pme1550	373.121	343	7.47	372.121	[M+H]+	C10190	Tangeretin	Flavone	52771	57702	58006	57597	25406	15831	30204	18258	258530	116800	22349	33188	12109	33240	9931	14268	58059	10419	61924	305930	7577.8	31480
pme1552	465.096	319	3.74	464.096	[M+H]+	C10108	Myricetin 3-O-rhamnoside (Myricitrin)	Flavonol	8174.8	7712.1	6295.1	7371.3	9626.3	13178	9418.2	15576	16388	8194.8	11495	11687	5230.3	6891.5	2670.1	7781.4	4052.2	5896.6	4455.2	3790.3	8279.7	5874.8
pme1564	443	123	3.81	442.3	[M+H]+	-	Epicatechin gallate (ECG)	Polyphenol	45318	41666	36539	26807	48987	42287	48589	14933	15062	23320	42423	14835	53633	55657	35417	64750	34179	21411	35645	22779	31557	51330
pme1572	287.048	241	4.96	286.048	[M+H]+	C10510	Orobol (5,7,3',4'-tetrahydroxyisoflavone)	Isoflavone	1029300	1046400	1043200	1091200	1206100	1385500	1752300	1048200	1201100	1492300	1556800	2088800	1379200	879230	531140	861060	558670	467710	786400	400290	422680	562380
pme1578	271.053	215	5.6	270.053	[M+H]+	C06563	Genistein (4',5,7-Trihydroxyisoflavone)	Isoflavone	92890	102320	104480	105170	104950	109800	150110	119280	125830	149400	90912	114960	85304	99281	64850	104790	84962	79811	99172	48497	72913	61848
pme1583	289.063	153	5	288.063	[M+H]+	C05631	Eriodictyol	Flavanone	129020	138980	107670	133040	204330	173050	169180	105960	125190	96088	88475	98067	113200	152920	44989	179000	15634	13191	76516	21986	11348	31244
pme1588	315.058	151	5.78	316.058	[M-H]-	C10084	Isorhamnetin	Flavonol	6645700	7002200	6725600	6703400	5332800	4921400	9609200	12098000	12666000	12359000	3635400	5749100	5365400	4833900	2911700	4639200	7438400	8019700	8466000	2338200	7921100	5272900
pme1598	463.132	301	3.99	464.132	[M-H]-	-	Hesperetin 5-O-glucoside	Flavanone	927590	978290	1189200	1292100	1081400	1036800	1081800	1330200	1466400	1243600	1779800	1997700	1696800	564140	642770	830470	1097400	1032800	1211500	996650	982870	985060
pme1599	301.079	165	6.22	302.079	[M-H]-	-	7-O-Methyleriodictyol	Flavanone	277690	282140	298940	284970	201640	262100	254580	320830	317880	300760	107570	256050	183180	305450	285040	242620	444520	574220	275930	158880	428920	167570
pme1601	417.111	271	4.86	416.111	[M+H]+	-	Apigenin 4-O-rhamnoside	Flavone	74660	67107	91295	74300	106620	115010	85092	65552	74320	83923	189420	247640	113150	40229	23117	25108	66122	58386	43341	76180	51360	52329
pme1606	595.159	287	3.8	594.159	[M+H]+	-	Kaempferol 3-O-robinobioside (Biorobin)	Flavonol	33024000	27331000	32884000	29782000	36985000	39630000	42721000	33452000	36186000	33279000	28408000	29217000	28616000	19506000	22263000	19154000	22005000	25534000	20890000	20989000	27198000	23242000
pme1611	433.121	313	3.72	434.121	[M-H]-	-	Isohemiphloin	Flavone	441230	548520	569970	519910	975890	929940	809140	697730	653700	530220	554480	457750	520500	514230	417410	484180	447740	466960	355950	334660	330980	327270
pme1624	433.106	283	3.7	432.106	[M+H]+	C01714	Isovitexin	Flavone	1563000	1785800	1940500	1846500	1280300	1561100	1671500	1298200	1569600	1564700	1776600	2645600	1824400	1159000	1109600	1291200	1149800	1373700	1346900	1455400	1995800	1959100
pme1662	287.084	167	6.95	286.084	[M+H]+	C09833	sakuranetin	Flavone	1935600	1994900	1952700	1958300	1740300	1552700	2194300	1902100	2402900	2209300	1011300	1964200	1304400	1698100	1570600	1243100	2302900	3675400	2092500	1037800	3044700	1858300
pme1667	595.2	415	3.3	594.159	[M+H]+	C08064	Isovitexin 7-O-glucoside (Saponarin)	Flavonoid	77651	67383	51649	76380	46922	51515	40450	24023	32120	29754	63282	73509	61987	52005	61883	48270	47228	76015	57422	82861	119520	106300
pme1777	611	287	2.08	611	Protonated	C08639	Cyanidin 3,5-O-diglucoside (Cyanin)	Anthocyanins	644810	614370	580300	930940	9	9	9	9	9	304060	472860	588750	543940	610930	231620	507030	211010	135030	293700	106390	96026	103400
pme1786	655.2	331.1	2.52	655.2	Protonated	C08718	Malvidin 3,5-diglucoside (Malvin)	Anthocyanins	17934	36091	24146	26859	9079	7094.8	10641	9741.4	20962	21211	49356	77039	42692	23775	23848	40691	25641	35029	33137	24933	28302	29014
pme1793	595	270.9	2.42	595	Protonated	C08725	Pelargonin	Anthocyanins	20646	32623	30160	28789	11927	22442	11610	22863	24715	11465	14743	37379	7521.8	17965	11566	21204	6580.5	9815.2	11557	13180	17278	24002
pme2296	369.13	285	7.38	368.126	[M+H]+	C10443	Curcumin	Polyphenol	19468	23244	24855	20914	21786	27614	16855	18716	19809	23899	8620.6	20322	14670	18597	28284	17823	20439	46619	22800	10786	38229	13347
pme2319	301.079	164	5.78	302.079	[M-H]-	C01709	Hesperetin	Flavanone	81301	84974	96422	88739	137400	115890	177970	62376	63560	74403	60592	59548	72010	116340	56360	93287	48116	29437	56503	13671	19678	23921
pme2459	449.1	287.2	3.81	448.101	[M+H]+	C03951	Luteolin 7-O-glucoside (Cynaroside)	Flavone	1139500	1383700	1023400	1170800	1128300	1745800	1341400	982570	1124700	1346500	1903800	2236900	1569900	662710	869690	817080	711000	1239100	709980	692790	1465600	1111200
pme2478	137.1	108.4	3.04	138.032	[M-H]-	C16700	Protocatechuic aldehyde	Polyphenol	86296	92964	103090	84968	84995	111120	94610	122980	126530	86571	112550	201320	84089	44481	67581	65598	55298	91618	67851	53623	134700	107430
pme2486	155	109	2.51	154.027	[M+H]+	C00230	Protocatechuic acid	Polyphenol	99233	88843	96328	118970	134430	157490	136360	129660	106980	108410	45804	67837	42759	173370	215990	100620	96874	114180	105550	53684	66640	34802
pme2493	579.2	287.1	3.74	578.164	[M+H]+	C16981	Kaempferol 3,7-dirhamnoside (Kaempferitrin)	Flavonol	789230	835140	939290	815280	581790	919530	715350	744800	968910	518840	671090	1810900	637650	461280	317660	348370	260060	344270	311930	394590	631760	621770
pme2898	321.05	303	3.48	320.053	[M+H]+	C02906	Dihydromyricetin	Flavonol	456620	445290	520310	411190	731920	856860	990930	486180	495620	551940	142120	153570	84385	855500	581740	516890	207300	196650	247660	134610	113300	121930
pme2950	611.19	303	4.12	610.19	[M+H]+	C09755	Hesperetin 7-rutinoside (Hesperidin)	Flavanone	31954000	40318000	41971000	37594000	43177000	46400000	43152000	41143000	39565000	38805000	36693000	38641000	35787000	28050000	29094000	36039000	31069000	32504000	32332000	33041000	31301000	32056000
pme2960	273.07	153	5.56	272.069	[M+H]+	C06561	Naringenin chalcone	Flavanone	8498700	8828000	8693200	8757200	10516000	10845000	16858000	11542000	14553000	16930000	5557500	8239900	7622600	4104300	2843400	7647400	2551300	4177800	8471300	833380	2096500	2379000
pme2963	287.06	259	4.56	288.063	[M-H]-	C00974	Aromadedrin (Dihydrokaempferol)	Flavonol	959890	924940	959660	954370	960180	736640	1665400	1822100	3049100	2417000	737880	1259500	1104700	326520	340630	495670	1269600	1340500	1529200	467670	789350	1177100
pme2979	255.1	151	6.98	256.074	[M-H]-	C09827	Pinocembrin (Dihydrochrysin)	Flavanone	10298000	10952000	11289000	10175000	6303300	4822400	13682000	13051000	15030000	17871000	4987200	9471000	9013700	4227500	2827800	7876700	10616000	16349000	18512000	3311700	12506000	9221000
pme2984	593	285	4.91	594.195	[M-H]-	C09830	Isosakuranetin-7-neohesperidoside (Poncirin)	Flavanone	6478200	7042000	8781900	8253800	6287700	7394700	6304900	8013600	8044900	8754800	14138000	32698000	12408000	1166800	1741700	850400	983220	1190200	1130700	947780	3704700	3290600
pme3130	465	303	4.14	464.096	[M+H]+	-	Quercetin 4'-O-glucoside (Spiraeoside)	Flavonol	1279100	1380600	1190600	1253100	1100400	1121500	1330400	1380200	1381400	1502100	1606000	1857200	1617800	742670	605710	726590	841070	776480	826870	979210	949720	1067200
pme3208	445	283	3.51	446.121	[M-H]-	C16195	Glycitin	Isoflavone	172360	189600	174110	197420	299230	297050	353910	283010	270290	272510	235810	230190	130300	387390	242850	103370	66736	37685	34131	38092	29201	25215
pme3210	433	271	3.93	432.106	[M+H]+	C09126	Genistein 7-O-Glucoside (Genistin)	Isoflavone	4771400	3834100	4425400	4806400	2782600	2670400	2211500	3126900	3984400	3706900	12315000	12493000	10308000	784720	425950	359880	4590700	3316400	1837000	6771700	9340100	9395700
pme3212	465	303	3.79	464.096	[M+H]+	C05623	Quercetin 3-O-glucoside (Isotrifoliin)	Flavonol	12876000	12943000	14536000	14778000	12701000	15811000	17549000	17139000	17639000	20421000	21726000	21148000	21969000	8859500	8647200	10986000	11440000	11130000	13029000	14366000	12798000	15334000
pme3217	257	137	6.02	256.074	[M+H]+	C08650	Isoliquiritigenin	Flavanone	6214.8	4329.7	4542.9	5411.5	4174.2	8099.6	7108.6	4941.6	4114.1	5519.8	6321.2	5260.3	5371.6	3521.2	3261.4	4003.9	5014.5	4282.1	2971.3	4386.4	6155.1	7223.1
pme3227	579	433	3.59	578.164	[M+H]+	C12628	Vitexin 2''-O-beta-L-rhamnoside	Flavone	19921	18503	15821	15614	8384.2	12552	13670	15062	20532	10185	12411	37083	9110.3	7224.3	7368.9	9009.8	5518.6	7227.3	6028	11144	11456	14798
pme3233	285	270	5.11	284.069	[M+H]+	C01562	Calycosin	Isoflavone	135560	137960	159810	119750	81465	76670	83555	65200	104290	96909	48890	128710	73249	101020	134110	71611	87646	548810	84039	89301	472580	105290
pme3252	285	270	5	284.069	[M+H]+	C14536	Glycitein	Isoflavone	136650	159670	159080	167000	107600	95940	109980	147890	203350	140580	93869	217530	87519	146280	174610	101580	319100	374820	144070	169870	379530	138540
pme3256	611	303	2.42	611	Protonated	C16315	Delphinidin 3-O-rutinoside (Tulipanin)	Anthocyanins	142700	107400	170180	178290	89170	169720	146400	165990	172800	150020	223860	274160	119220	63059	57352	53953	29313	47597	33175	68984	38561	63800
pme3261	271	215	4.43	270.053	[M+H]+	C14314	6-Hydroxydaidzein	Isoflavone	30442	23487	27169	27846	16996	6475.9	28812	17736	39089	11851	27265	43030	27278	14416	20186	38605	12785	72609	31538	33601	111870	62938
pme3263	269	225	4.47	270.053	[M-H]-	C02495	2'-Hydroxydaidzein	Isoflavone	494710	592430	583310	621560	541070	443900	357050	365160	376150	501220	1193700	1697400	901050	114510	121720	99955	588160	401320	324470	786080	1017500	883130
pme3267	447	285	3.96	448.101	[M-H]-	C12626	Kaempferol 3-O-galactoside (Trifolin)	Flavonol	6760100	5834200	7000400	6579500	4684800	3678600	2655600	4851400	5048600	8187900	10790000	13666000	8483000	2598200	3115300	4133500	4834400	6019400	6222200	4276400	5613900	3439500
pme3279	287	153	4.92	286.048	[M+H]+	C12134	2'-Hydroxygenistein	Isoflavone	16446000	16212000	15329000	18135000	19618000	20807000	23524000	16638000	18011000	20930000	20005000	31996000	21227000	15188000	9429300	14823000	8849700	7366400	13312000	6162900	6321500	9370500
pme3282	273	229	3.4	274.084	[M-H]-	C09320	Afzelechin (3,5,7,4'-Tetrahydroxyflavan)	Flavanone	8413.5	10067	9012.3	9196.3	17306	17075	15953	10901	10931	7311.7	8635.3	15821	4439.7	11883	11383	20002	15787	16405	14699	6560.6	15337	11376
pme3290	331	316	6.56	330.074	[M+H]+	C01265	3,7-Di-O-methylquercetin	Flavonol	1732700	1798300	1862100	1866900	1267400	2216800	1738700	1488000	1837600	2156800	699510	2114900	951860	1820000	2391600	1052200	2697300	4712800	1602300	810230	3401200	1018300
pme3295	285	257	7.09	284.069	[M+H]+	C10521	Prunetin	Isoflavone	11722	14162	12389	11277	15220	9934.2	12744	15362	12600	14854	6740.2	5053.9	6496.2	11340	3287.5	8548.9	9114	9076.3	11871	3451.6	6039.3	7913.8
pme3297	433	287	4.41	432.106	[M+H]+	C16911	Kaempferol 3-O-rhamnoside (Kaempferin)	Flavonol	739560	903060	1041700	934340	971170	1824500	1099400	1187300	1574000	923990	776610	1476000	472260	758500	1406300	751850	627730	1688100	524020	405190	873830	229940
pme3303	303	257	4.48	302.043	[M+H]+	C10192	Tricetin	Flavone	94482	83818	98314	86399	55296	142830	96366	112140	159770	85547	105850	220730	80821	51776	88138	42474	57396	109320	37374	39951	88457	39689
pme3369	315	165	6.31	316.058	[M-H]-	C10176	Rhamnetin (7-O-methxyl quercetin)	Flavonol	264950	320350	313720	309150	356900	447270	720360	568570	508870	644100	196280	195430	170120	189530	113500	207200	227420	294480	270440	65919	175540	117620
pme3391	479	317	2.61	479	Protonated	C12139	Petunidin 3-O-glucoside	Anthocyanins	17787	27900	24745	23905	17229	18210	34080	26914	35587	33894	30052	26547	23411	20027	13894	16529	19266	14994	16488	24688	10602	9252.4
pme3396	289	215	3.78	288.063	[M+H]+	C01378	Fustin	Flavonol	58438	63548	73716	71578	70379	77110	86888	92966	105170	97830	56598	98718	79388	40072	43288	55795	55955	100630	45154	38754	83933	72226
pme3400	447.12	285	5.18	446.121	[M+H]+	C05376	Sissotrin	Isoflavone	432200	465780	427370	458090	304870	276260	251710	241540	252570	324860	163040	384020	222160	281850	468490	236310	293120	1440500	277960	256580	1879000	339550
pme3401	345	330	5.71	346.069	[M-H]-	C11620	Syringetin	Flavonol	172840	182260	163860	172960	92919	120790	127870	194330	220020	162320	106960	300730	105310	161620	163580	90877	383530	338710	124360	132320	295970	91362
pme3407	331	151	5.07	332.053	[M-H]-	C12633	Laricitrin	Flavonol	17701	16200	16681	17854	18006	12524	18182	27874	36123	25368	15920	19959	18673	14511	5131.1	12752	28308	24128	22849	6666.7	21016	15330
pme3439	271.07	135	5.41	272.069	[M-H]-	C08578	Butein	Flavanone	20005	24785	24941	24584	32701	112810	68116	47382	8843.5	26273	12388	5530.7	1102.4	41152	22153	62811	5256.1	4412	13834	10872	4844	4582
pme3442	477.1	301	3.65	478.36	[M-H]-	-	Quercetin 7-O-β-D-Glucuronide	Flavonol	227210	214890	285960	292010	253600	255600	241620	248560	251940	261310	331000	254010	315890	230350	216200	226700	389200	373150	355750	326950	370310	412150
pme3449	393.14	363	8.22	394.142	[M-H]-	C07593	Rotenone	Isoflavone	7248.3	7579.7	8331.3	8548.6	9	9	4923.3	15874	16299	19637	2904.5	6392.8	4421	1508.1	9	2933.4	24436	32762	20358	3105.6	15120	5529.3
pme3461	301.1	151	5.68	302.279	[M-H]-	C09756	Homoeriodictyol	Flavanone	819980	674900	647550	634430	773060	735960	932550	768310	844290	979480	283660	360480	479220	812200	501680	600200	736970	653700	864480	206070	396790	462330
pme3464	285.08	164	6.92	286.084	[M-H]-	C05334	Isosakuranetin (4'-Methylnaringenin)	Flavanone	576080	608550	596280	609420	543940	461990	706970	567370	749530	638130	306430	594430	403550	483170	457300	350780	740490	1078200	612040	285180	936170	542410
pme3469	741.22	433	3.37	740.216	[M+H]+	C10178	Kaempferol-3-O-robinoside-7-O-rhamnoside (Robinin)	Flavonol	15949	16932	14506	20640	14552	10576	12390	10188	12400	15951	9464.7	15039	9777.5	20006	19747	20195	16063	28543	13298	13856	39983	19054
pme3473	271.07	151	5.56	272.069	[M-H]-	C09614	Butin	Flavone	13698000	14520000	13824000	14604000	14908000	13890000	24545000	23992000	24801000	27274000	8656500	13379000	13468000	5253000	3012700	8215100	4444400	8215500	12521000	1377400	3717300	3656200
pme3484	479.09	315.5	3.43	480.09	[M-H]-	-	Myricetin 3-O-galactoside	Flavonol	36020	47119	48720	42314	123650	85570	51397	109590	112190	45315	86058	143970	39389	6971.8	7531.1	10442	14408	14912	15538	18663	26988	33280
pme3504	431.13	268.5	4.58	430.126	[M+H]+	C10509	Formononetin 7-O-glucoside (Ononin)	Isoflavone	70669	77711	90096	64168	109430	100670	107540	77349	67381	65538	51251	40396	42941	107600	117680	84499	45433	42722	44045	44745	32549	30779
pme3507	253.06	117	4.66	254.058	[M-H]-	C12123	7,4'-Dihydroxyflavone	Flavone	18400	17834	20162	21377	23172	17764	17575	22829	22889	21151	16648	14182	16245	19909	17513	16822	20973	19014	20200	18279	17021	15594
pme3514	301	151	5.05	302.043	[M-H]-	C10105	Morin	Flavonol	18160000	17935000	19443000	18688000	17558000	23929000	32563000	28825000	32594000	32862000	20707000	24636000	20738000	6719200	3731400	7623500	10771000	9329500	14546000	4484500	6636500	8749800
pme3609	287	213	3.37	287.24	Protonated	C05905	Cyanidin	Anthocyanins	1019100	1730800	1629900	1600500	6347500	6445000	5539000	631080	992280	1016600	522220	258410	1090900	1522100	834430	436730	136020	85998	178420	74714	42960	114650
pmf0006	581.2	273	3.94	580.535	[M+H]+	C09793	Narirutin	Flavone	142850	124630	158570	151500	75992	48073	89950	86618	110630	187940	85164	123020	110440	66419	83734	112260	119470	281260	160540	113490	333880	177330
pmf0011	593.2	473	3.08	594.159	[M-H]-	-	Apigenin 6,8-C-diglucoside	Flavone	496710	309780	269800	378690	403510	255160	222530	136110	149630	150050	645950	640430	926450	538320	372880	286020	459170	432490	469390	286850	793450	718310
pmf0012	595.2	457.2	3.08	594.159	[M+H]+	-	6,8-di-C-glucoside Apigenine	Flavone	5187400	4784600	4016900	4831600	2372800	2850400	2393700	2016400	2291300	2027900	4560900	6489300	4121000	3656300	4098700	3289600	2742500	4425500	4203400	4742800	7427400	6179100
pmf0027	449.1	286.8	2.56	448.101	[M]+	C08647	Cyanidin 3-O-galactoside	Anthocyanins	11736000	14970000	17242000	16725000	28400000	21872000	31114000	25818000	21722000	24633000	13419000	13146000	20111000	6265800	3505800	7954200	2207900	1709600	4652000	1435300	926180	2045900
pmf0057	271.07	151	5.59	272.068	[M-H]-	C06561	4,2',4',6'-Tetrahydroxychalcone	Flavone	8155700	9288300	9575800	9201500	12075000	8485100	13941000	15829000	19357000	15146000	4632400	5057700	6036700	5833800	5053700	6620800	9590500	11035000	10131000	2768600	6565400	5430700
pmf0058	271	150.894	5.59	272.068	[M-H]-	C00509	4',5,7-Trihydroxyflavanone	Flavanone	8988400	9974400	10609000	10492000	14163000	9242300	15875000	16863000	20916000	17087000	4940500	5776400	6868700	6818100	5804500	7170800	11407000	12807000	11192000	2975800	7134300	6290100
pmf0108	271	242.7	4.26	272.068	[M-H]-	C09751	Garbanzol	Flavanone	30572	30920	34452	32725	21186	12684	31349	36173	48847	29858	4558.3	9220.5	9	33474	12670	34432	26386	38879	41642	9	12862	14486
pmf0109	312.9	253	7.09	314.079	[M-H]-	-	3-O-Acetylpinobanksin	Flavonoid	9878200	7538900	7644900	12223000	9759600	6873000	6693600	6994700	8078200	8231800	13373000	8920100	11925000	11920000	11052000	11374000	7354400	6286400	7360800	11499000	11379000	11904000
pmf0111	253	224.8	5.95	254.058	[M-H]-	C10200	Anhydroglycinol	Flavonoid	15355	12556	11569	12170	16448	36830	31191	14118	8871.2	18022	8052.6	5601.2	3422.2	8846	5238.6	9095.3	9	9	5404.2	5349.9	7097.9	11842
pmf0113	271.1	134.8	6.22	272.105	[M-H]-	C16225	Vestitol	Flavonoid	21856	24203	21949	21075	5499	7679.1	10726	6261.5	10308	14530	30978	59422	37849	6850.3	11378	11735	41667	63183	34588	40231	79645	59183
pmf0115	269	168.6	7.15	270.053	[M-H]-	C10044	Galangin	Flavonoid	28678000	29409000	30304000	32233000	34179000	32650000	36779000	33657000	34440000	33057000	20083000	25603000	25566000	29396000	25766000	27944000	29671000	32177000	31670000	18390000	27649000	25942000
pmf0127	405.147	243.1	4.96	404.147	[M+H]+	-	Deoxyrhapontin	Flavonoid	34748	37939	41374	35892	13244	16486	18937	24422	18023	20085	73612	84740	77159	21778	38025	23416	22897	28677	22929	88801	98735	64332
pmf0151	300.9	151	5.06	302.24	[M-H]-	-	Quercetin	Flavonoid	20875000	20859000	22264000	21091000	22033000	28575000	38035000	35669000	35928000	39574000	24455000	28087000	23356000	7994400	4333500	9811000	11775000	10844000	16802000	5505600	7786900	10170000
pmf0179	623.169	315.1	3.91	624.169	[M-H]-	-	Narcissoside	Flavonoid	7843500	10414000	11062000	11059000	15557000	20702000	18662000	15081000	14448000	14084000	12693000	12418000	11219000	7354200	8692600	8400200	5054400	5814300	5543200	5477900	4971400	4295700
pmf0203	463.124	301.1	2.79	498.093	[M-Cl]+	-	Peonidin 3-O-glucoside chloride	Anthocyanins	6177100	6768800	6577200	6820600	10640000	9192800	9453400	5100300	3813500	5403300	9326600	4402100	24094000	2597100	755210	1352600	9	9	9	9	9	590320
pmf0204	465.096	303	3.79	464.096	[M+H]+	-	Hyperoside	Flavonoid	16303000	19661000	19433000	18993000	16819000	17550000	22987000	24238000	21914000	24116000	26196000	33817000	27142000	12125000	10394000	10757000	13506000	14678000	16083000	17192000	15204000	20197000
pmf0208	465.096	303	3.79	464.096	[M+H]+	-	Isoquercitroside	Flavonoid	1304700	1492300	1455400	1414200	1111900	1315200	1453200	1488100	1605800	1640100	1835600	2250100	1778000	726470	591700	1027400	1035700	940760	1013200	1063800	1136800	1268300
pmf0233	595.137	291	4.83	594.137	[M+H]+	C17140	Tiliroside	Flavonoid	175820	150930	143130	149610	91471	137210	116980	102930	107310	109690	234600	632330	217650	24543	29369	20181	23639	20116	15657	17163	53568	50875
pmf0237	565.127	139.1	4.6	564.127	[M+H]+	-	Theaflavin	Polyphenol	752550	772570	805730	688790	543340	658440	859050	591740	624840	647280	568900	676020	498480	775640	769200	1043700	569150	711770	855690	694670	595260	478630
pmf0238	715.138	563.3	4.71	716.138	[M-H]-	-	Theaflavin-3-gallate	Polyphenol	3519.8	4667.8	4431.2	5546.2	10501	9493.9	6795.4	4700.4	5315.8	4986.1	4348.4	5660.8	3769.9	4244.1	3798.2	2157.2	2241.6	1499.1	2474.5	1809.1	1737.1	1398.2
pmf0247	449.101	299.2	3.49	448.101	[M+H]+	C10114	Orientin	Flavonoid	179630	144450	122280	95746	83944	110290	96994	114200	109390	129220	154000	174400	173020	127800	91246	80249	97294	86163	106080	202260	69123	81803
pmf0264	255.1	157	3.76	290.035	[M]+	-	Apigeninidin chloride	Anthocyanins	11593	15224	17436	15096	18095	20594	18706	23485	15485	10577	7946	9658.3	10285	26599	19190	14298	14814	13650	12899	7286	9838.3	6242.5
pmf0266	179.027	137.3	4.41	178.027	[M+H]+	C09001	5,7-Dihydroxychromone	Flavonoid	8158.9	6010.6	5930.6	6298.5	4056.6	3665.4	6559.1	2451.8	7151.9	6355.4	15744	8984.7	9032.5	4253.1	5465.5	5800.5	5880.5	2224.2	6030.4	8242	5937.4	6870.2
pmf0274	301.043	211.4	5.23	302.043	[M-H]-	-	Herbacetin	Flavonoid	81500	86400	89733	83487	91767	116800	182190	159450	153730	175450	101870	137320	109810	31801	18250	37420	48173	43077	64001	20688	35088	48298
pmf0279	465.095	229.2	3.74	464.095	[M+H]+	-	Gossypitrin	Flavonoid	10031000	10471000	10355000	11015000	9806500	10936000	11609000	12302000	11778000	13681000	14079000	14686000	14036000	6414000	5090700	5990000	7633400	7928900	8499300	7621000	8740000	10125000
pmf0301	433.121	269.1	4.22	434.121	[M-H]-	-	Engeletin	Flavonoid	235740	284950	307950	313070	282390	292680	220450	257840	330300	322850	610320	947320	533080	67023	62071	67926	202270	196200	126060	211690	351610	293190
pmf0330	607.2	445	3.77	608.174	[M-H]-	C17834	Spinosin	Flavonoid	5288.3	7100.1	8745.2	4655.3	6457.2	9925.9	4356.1	3091.9	4332.1	9	3487.4	5106.7	9	19686	9091.6	10338	9719.5	7629.6	7611.7	18318	10044	6936.8
pmf0360	449.1	151	3.92	450.116	[M-H]-	C17449	Astilbin	Flavonoid	232470	255460	251000	267390	212080	175040	192880	230040	253510	288060	352900	404240	348850	241460	181890	161420	230770	207700	197010	220050	136650	134000
pmf0362	299.1	227	6.29	300.063	[M-H]-	-	Hydroxygenkwanin	Flavonoid	1866200	1791600	1827400	1859000	1935800	1436900	2275700	2712200	2796300	2608700	988360	1495800	1540500	1451900	1041100	1097200	2742100	2761400	1849900	1224600	1986800	1384900
pmf0369	477.1	315	4.49	478.148	[M-H]-	-	Persicoside	Flavonoid	21265	27622	22932	29789	9989.2	15699	13479	26586	31205	35015	13309	19634	27522	10695	12206	16017	25687	103120	30160	17432	117750	37038
pmf0372	317.066	302	4.65	316.058	[M+H]+	C10119	Pedalitin	Flavonoid	122710	128520	111610	126930	59849	107460	73811	62885	78763	90621	28043	119330	38367	127630	192970	47632	198450	431190	67771	52845	375790	32881
pmf0374	477.103	314	4.1	478.111	[M-H]-	-	Isorhamnetin 3-O-glucoside	Flavonoid	10987000	13556000	14586000	13819000	13649000	17770000	17146000	20221000	19814000	19894000	20535000	25553000	17976000	4978200	5952900	7854400	6781900	6265800	7155400	5823400	4909900	5694300
pmf0380	459.093	139	3.37	458.085	[M+H]+	-	Gallocatechin gallate	Polyphenol	20567	31545	35069	25592	48215	34973	42801	34254	35649	25394	18808	35934	16412	22333	33378	27741	19371	28636	21497	24958	33437	15581
pmf0382	343.082	313	6.74	344.09	[M-H]-	C19807	5,7-Dihydroxy-3',4',5'-trimethoxyflavone	Flavonoid	1028300	1068200	1062600	1030000	533220	1622700	445030	591010	613350	500830	490930	1621400	421940	1003300	2156000	468550	1506700	2580000	424830	892440	2793100	418920
pmf0393	317.103	177	7.09	316.095	[M+H]+	-	Persicogenin	Flavonoid	17229	16143	17253	18693	58275	34456	42851	13712	12005	14004	2640	5760.2	6371.1	22870	14901	11389	8926	17791	5705.6	4557.4	12892	6012.7
pmf0417	595.166	287	3.8	596.174	[M-H]-	C09732	Eriocitrin	Flavonoid	153970	105650	117510	108320	88493	113850	119260	95748	115310	158840	339280	217490	468190	65726	78268	105480	145990	127220	181960	292790	231680	250850
pmf0454	483.1	153	5.37	482.121	[M+H]+	C07610	Silibinin	Flavonoid	5119.5	6399.2	5549.9	6691	5940.2	3411.3	3948.3	3831.9	9	9	9	9	9	21236	15577	15136	6659.2	7146.4	7676.4	7191	2814.1	9
pmf0458	295.2	277	6.97	294.183	[M+H]+	C10462	6-Gingerol	Polyphenol	4909300	5606900	3323800	5976000	4589700	4818500	6360600	5378000	5396600	7019600	1122300	4526600	2270200	5156500	7710700	2570500	7847300	12355000	4851400	1138500	8783100	1762100
pmf0464	301.108	181.3	6.6	300.1	[M+H]+	C09734	Farrerol	Flavonoid	763710	823830	811570	828220	535330	1059200	576000	506530	650230	664510	247090	971210	381920	655760	1293500	386970	950890	2545600	502280	412350	1749800	355370
pmf0472	565.156	271.1	3.97	564.148	[M+H]+	C04858	Apiin	Flavonoid	90018	80295	93265	89911	91218	56771	59974	44842	64775	73370	91669	129160	75289	42465	40837	45504	61408	107330	57354	64016	181900	78487
pmf0493	439	349.1	3.2	416.111	[M+Na]+	C10524	Puararin	Flavonoid	4259.4	4192.4	5774.5	5357.7	2929.9	2321.8	2760.1	4737.9	5342.8	5072.1	5314.8	2715	3552.1	4118.2	5066.2	3868.4	4434.6	4128.2	4605	4745.6	5750.7	3799.4
pmf0550	609.182	301	4.05	608.174	[M+H]+	C10039	Diosmin	Flavonoid	77690	74672	106310	93542	177110	229820	105230	63413	69280	47209	51758	50932	48561	365660	270260	197310	37110	51016	45464	42589	37987	15278
pmf0551	269.082	226	8.53	268.074	[M+H]+	C11621	Tectochrysin	Flavonoid	1803800	1768600	1612500	1753100	1657800	2089500	1591900	1119700	1409700	1464600	499020	1705500	757950	2302700	2703000	1047300	2353700	4882600	1225600	836310	3712200	880980
pmf0567	299.1	211	5.69	300.063	[M-H]-	C10534	Tectorigenin	Flavonoid	1015900	1035300	1065900	1067600	1036000	1522200	1589600	1564900	1055200	1652800	927780	952670	593500	1161600	630190	1231000	894890	745710	987220	618860	657850	444950
pmf0569	417.1	255	3.8	418.126	[M-H]-	C16978	Liquiritin	Flavonoid	27906	32290	32007	30876	26286	28344	32715	9	9	9	76449	59134	185560	8544.3	15824	25528	9	3996.5	9	15394	31320	52994
pmf0583	435.1	167	4.33	436.137	[M-H]-	C01604	Phloridzin	Flavonoid	237290	252550	250020	245140	163910	826070	581780	334390	404660	348750	493300	659750	436590	45107	836130	60700	121990	158700	102940	179560	257840	216430
pmf0616	697.1	535.1	3	697.1	Protonated	-	Malvidin 3-acetyl-5-diglucoside	Anthocyanins	751460	920700	888420	873430	693530	718050	564140	894190	965810	867390	1370800	1541300	1168500	524260	451430	390120	673580	495270	368440	479050	359870	208640

## Sheet: Table S6
Table S6 The core metabolite group
Index	Compounds	Class	G1_vs_R1	G2_vs_R2	G3_vs_R3	R1-1	R1-2	R1-3	R2-1	R2-2	R2-3	R3-1	R3-2	R3-3	G1-1	G1-2	G1-3	G2-1	G2-2	G2-3	G3-1	G3-2	G3-3	compound_ID	kegg_map
pma1590	Peonidin O-hexoside	Anthocyanins	TRUE	TRUE	TRUE	12009000	10232000	10846000	5215100	4748100	6134200	8526000	4040800	27275000	2843500	843790	1671300	9	9	9	9	9	9	--	--
pma6639	Isorhamnetin O-hexoside	Flavonol	TRUE	TRUE	TRUE	10106000	11386000	11445000	10371000	11958000	11891000	10435000	13090000	10402000	4233200	4414100	5324500	3591800	3636400	4237700	3630000	2799900	3656700	--	--
pmb0558	Delphinidin O-malonyl-malonylhexoside	Anthocyanins	TRUE	TRUE	TRUE	22279	21099	10826	16779	12012	11194	16678	19452	15373	9929.8	6297.1	3961.5	3764.9	1685.6	1987.1	3670.7	3956.4	3448.3	--	--
pmb0602	Syringetin 7-O-hexoside	Flavone	TRUE	TRUE	TRUE	35458	31079	21602	11819	9	13385	12105	8883.2	14235	12038	13650	6011	9	9	9	9	9	3653.9	--	--
pmb0607	Chrysoeriol 7-O-hexoside	Flavone	TRUE	TRUE	TRUE	477060	574080	404540	500060	505080	718010	1660000	1320300	1194700	123060	208620	178890	204110	140850	212310	377190	337310	435670	--	--
pmb0645	6-C-hexosyl-hesperetin O-hexoside	Flavone	TRUE	TRUE	TRUE	1162900	1049900	1414300	1575900	2016300	1712800	1300800	1629600	1173000	309630	261920	346130	354620	357470	496580	447680	333000	514260	--	--
pmb0647	8-C-hexosyl-luteolin O-pentoside	Flavone	TRUE	TRUE	TRUE	462250	384550	330270	97031	71953	81827	61250	22849	65142	26417	19093	19051	9	9	9	9	9	9	--	--
pmb0709	Quercetin 7-O-malonylhexosyl-hexoside	Flavonol	TRUE	TRUE	TRUE	69995	69956	50230	68920	83293	84235	252410	303410	252250	28741	13204	17862	43526	31989	29431	93312	59926	82366	--	--
pmb0732	Tricin 5-O-feruloylhexoside	Flavone	TRUE	TRUE	TRUE	10504	1560.9	8065.7	10808	14452	11711	8632.7	9269	10983	1174.6	1369	9	6072.8	4724.7	4782.8	4174.9	3250.6	4876.6	--	--
pmb2947	Catechin-catechin-catechin	Polyphenol	TRUE	TRUE	TRUE	188130	262330	85554	209320	309710	78029	88677	132150	345700	41256	8549.8	16002	8827.8	16527	15524	17136	37530	35280	--	--
pmb2957	Cyanidin O-syringic acid	Anthocyanins	TRUE	TRUE	TRUE	26340000	21841000	37022000	26833000	37046000	44607000	25243000	38566000	50592000	16505000	6980600	16651000	7373100	2533100	10479000	1509800	2001700	1964000	--	--
pmb3014	Luteolin O-eudesmic acid-O-hexoside	Flavone	TRUE	TRUE	TRUE	88635	77236	93573	216020	260130	173540	203480	135430	177510	22939	25354	21235	68880	44824	40111	51525	58398	56431	--	--
pmb3026	Quercetin O-acetylhexoside	Flavonol	TRUE	TRUE	TRUE	680470	675590	620700	521030	932310	839180	1922600	1815100	2562600	141800	132650	202590	298080	201240	207320	706630	552200	336110	--	--
pme0361	Quercetin 3-alpha-L-arabinofuranoside (Avicularin)	Flavonol	TRUE	TRUE	TRUE	2096300	3364100	3181700	3323600	4299000	4171600	4722700	6525300	4103700	1002800	1151200	1131200	1701700	1534800	1271600	2068900	1600600	1605400	--	--
pme0371	Naringenin 7-O-glucoside (Prunin)	Flavanone	TRUE	TRUE	TRUE	2678000	2762000	2883200	4937500	6693100	7300700	8669300	10051000	8821200	927450	760540	967490	3108500	2224400	2635700	2741600	2565200	3058700	C09099	ko00941
pme0376	Naringenin	Flavanone	TRUE	TRUE	TRUE	9301100	8042900	15603000	14453000	15148000	17950000	5097500	9024200	8177600	3241700	1866900	5053000	2598000	4861500	7367600	792220	2188900	2381800	C00509	ko00941,ko00943
pme1777	Cyanidin 3,5-O-diglucoside (Cyanin)	Anthocyanins	TRUE	TRUE	TRUE	9	9	9	9	9	304060	472860	588750	543940	610930	231620	507030	211010	135030	293700	106390	96026	103400	C08639	ko00942
pme2960	Naringenin chalcone	Flavanone	TRUE	TRUE	TRUE	10516000	10845000	16858000	11542000	14553000	16930000	5557500	8239900	7622600	4104300	2843400	7647400	2551300	4177800	8471300	833380	2096500	2379000	C06561	ko00941
pme2984	Isosakuranetin-7-neohesperidoside (Poncirin)	Flavanone	TRUE	TRUE	TRUE	6287700	7394700	6304900	8013600	8044900	8754800	14138000	32698000	12408000	1166800	1741700	850400	983220	1190200	1130700	947780	3704700	3290600	C09830	--
pme3256	Delphinidin 3-O-rutinoside (Tulipanin)	Anthocyanins	TRUE	TRUE	TRUE	89170	169720	146400	165990	172800	150020	223860	274160	119220	63059	57352	53953	29313	47597	33175	68984	38561	63800	C16315	ko00942
pme3473	Butin	Flavone	TRUE	TRUE	TRUE	14908000	13890000	24545000	23992000	24801000	27274000	8656500	13379000	13468000	5253000	3012700	8215100	4444400	8215500	12521000	1377400	3717300	3656200	C09614	ko00941
pme3484	Myricetin 3-O-galactoside	Flavonol	TRUE	TRUE	TRUE	123650	85570	51397	109590	112190	45315	86058	143970	39389	6971.8	7531.1	10442	14408	14912	15538	18663	26988	33280	--	--
pme3514	Morin	Flavonol	TRUE	TRUE	TRUE	17558000	23929000	32563000	28825000	32594000	32862000	20707000	24636000	20738000	6719200	3731400	7623500	10771000	9329500	14546000	4484500	6636500	8749800	C10105	--
pme3609	Cyanidin	Anthocyanins	TRUE	TRUE	TRUE	6347500	6445000	5539000	631080	992280	1016600	522220	258410	1090900	1522100	834430	436730	136020	85998	178420	74714	42960	114650	C05905	ko00941,ko00942
pmf0027	Cyanidin 3-O-galactoside	Anthocyanins	TRUE	TRUE	TRUE	28400000	21872000	31114000	25818000	21722000	24633000	13419000	13146000	20111000	6265800	3505800	7954200	2207900	1709600	4652000	1435300	926180	2045900	C08647	--
pmf0151	Quercetin	Flavonoid	TRUE	TRUE	TRUE	22033000	28575000	38035000	35669000	35928000	39574000	24455000	28087000	23356000	7994400	4333500	9811000	11775000	10844000	16802000	5505600	7786900	10170000	--	--
pmf0179	Narcissoside	Flavonoid	TRUE	TRUE	TRUE	15557000	20702000	18662000	15081000	14448000	14084000	12693000	12418000	11219000	7354200	8692600	8400200	5054400	5814300	5543200	5477900	4971400	4295700	--	--
pmf0203	Peonidin 3-O-glucoside chloride	Anthocyanins	TRUE	TRUE	TRUE	10640000	9192800	9453400	5100300	3813500	5403300	9326600	4402100	24094000	2597100	755210	1352600	9	9	9	9	9	590320	--	--
pmf0233	Tiliroside	Flavonoid	TRUE	TRUE	TRUE	91471	137210	116980	102930	107310	109690	234600	632330	217650	24543	29369	20181	23639	20116	15657	17163	53568	50875	C17140	--
pmf0238	Theaflavin-3-gallate	Polyphenol	TRUE	TRUE	TRUE	10501	9493.9	6795.4	4700.4	5315.8	4986.1	4348.4	5660.8	3769.9	4244.1	3798.2	2157.2	2241.6	1499.1	2474.5	1809.1	1737.1	1398.2	--	--
pmf0274	Herbacetin	Flavonoid	TRUE	TRUE	TRUE	91767	116800	182190	159450	153730	175450	101870	137320	109810	31801	18250	37420	48173	43077	64001	20688	35088	48298	--	--
pmf0374	Isorhamnetin 3-O-glucoside	Flavonoid	TRUE	TRUE	TRUE	13649000	17770000	17146000	20221000	19814000	19894000	20535000	25553000	17976000	4978200	5952900	7854400	6781900	6265800	7155400	5823400	4909900	5694300	--	--
pmf0454	Silibinin	Flavonoid	TRUE	TRUE	TRUE	5940.2	3411.3	3948.3	3831.9	9	9	9	9	9	21236	15577	15136	6659.2	7146.4	7676.4	7191	2814.1	9	C07610	--

## Sheet: Table S7
Table S7 Statistical table of sequencing outputs
Sample	Raw Reads	Clean Reads	Clean Base	Error Rate	Q20（%）	Q30（%）	GC Content
G1-1	53156040	52227444	7.83	0.02	98.29	94.63	43.8
G1-2	54033966	48460568	7.27	0.02	98.03	94.21	43.84
G1-3	58170056	56730282	8.51	0.02	97.98	93.91	43.98
G2-1	50866636	41478066	6.22	0.02	97.62	93.49	45.58
G2-2	58165594	53655050	8.05	0.02	97.77	93.55	44.97
G2-3	55196554	48718288	7.31	0.02	97.77	93.65	44.27
G3-1	58263624	50779852	7.62	0.02	97.82	93.71	44.12
G3-2	61856160	59278038	8.89	0.02	97.99	93.98	43.94
G3-3	44605396	43589038	6.54	0.02	98.19	94.39	44
R1-1	54846844	53214370	7.98	0.02	97.99	93.97	43.84
R1-2	42923018	40794848	6.12	0.02	98.15	94.39	43.84
R1-3	52499214	49946928	7.49	0.02	98.06	94.12	43.94
R2-1	46571372	44106138	6.62	0.02	98.21	94.56	44.09
R2-2	57804490	54673606	8.2	0.02	97.98	94.03	44.02
R2-3	44460862	42395276	6.36	0.02	98.03	94.12	44.15
R3-1	56734278	54170640	8.13	0.02	98.1	94.28	44.05
R3-2	60571520	55795460	8.37	0.02	97.99	94.04	43.62
R3-3	47184490	43953500	6.59	0.02	98.04	94.2	43.73
Note: Sample: sample name; Raw Reads: number of raw data reads; Clean Reads: number of high-quality reads filtered from raw data; Clean Bases: total number of bases for high-quality reads; Error Rate: overall sequencing error rate; Q20: Qphred values of not less than 20 as a percentage of total bases; Q30: Qphred values of not less than 30 % of total bases GC Content: The sum of the numbers of G …

## Sheet: Table S8
Table S8 Statisti of comparisons
Sample	Total Reads	Reads mapped	Unique mapped	Multi mapped	Read1 mapped	Read2 mapped	'+' mapped	'-' mapped
G1-1	52227444	44003514(84.25%)	42495234(81.37%)	2353244(2.89%)	21293572(40.77%)	21201662(40.59%)	21278345(40.74%)	21216889(40.62%)
G1-2	48460568	39312582(81.12%)	37525667(77.44%)	3762141(3.69%)	18678675(38.54%)	18846992(38.89%)	18791661(38.78%)	18734006(38.66%)
G1-3	56730282	47859727(84.36%)	46172397(81.39%)	2601002(2.97%)	23106760(40.73%)	23065637(40.66%)	23111949(40.74%)	23060448(40.65%)
G2-1	41478066	34302474(82.70%)	30558729(73.67%)	11162936(9.03%)	15173120(36.58%)	15385609(37.09%)	15285969(36.85%)	15272760(36.82%)
G2-2	53655050	45094575(84.05%)	40681424(75.82%)	12665212(8.23%)	20223474(37.69%)	20457950(38.13%)	20359519(37.95%)	20321905(37.88%)
G2-3	48718288	39836776(81.77%)	38287949(78.59%)	2752918(3.18%)	18958758(38.92%)	19329191(39.68%)	19159453(39.33%)	19128496(39.26%)
G3-1	50779852	41724442(82.17%)	40038704(78.85%)	3191329(3.32%)	19899500(39.19%)	20139204(39.66%)	20036139(39.46%)	20002565(39.39%)
G3-2	59278038	50497537(85.19%)	48956717(82.59%)	2097149(2.60%)	24363580(41.10%)	24593137(41.49%)	24496725(41.33%)	24459992(41.26%)
G3-3	43589038	37441699(85.90%)	36197908(83.04%)	1898671(2.85%)	18087788(41.50%)	18110120(41.55%)	18111576(41.55%)	18086332(41.49%)
R1-1	53214370	44158788(82.98%)	42453207(79.78%)	3013573(3.21%)	21276962(39.98%)	21176245(39.79%)	21260532(39.95%)	21192675(39.83%)
R1-2	40794848	34034347(83.43%)	32819853(80.45%)	1970831(2.98%)	16372525(40.13%)	16447328(40.32%)	16437050(40.29%)	16382803(40.16%)
R1-3	49946928	41862371(83.81%)	40342126(80.77%)	2488637(3.04%)	20148832(40.34%)	20193294(40.43%)	20201262(40.45%)	20140864(40.32%)
R2-1	44106138	36901932(83.67%)	35436412(80.34%)	2420313(3.32%)	17702068(40.14%)	17734344(40.21%)	17741125(40.22%)	17695287(40.12%)
R2-2	54673606	45840179(83.84%)	44077050(80.62%)	2853797(3.22%)	22006521(40.25%)	22070529(40.37%)	22061251(40.35%)	22015799(40.27%)
R2-3	42395276	35782279(84.40%)	34330317(80.98%)	2606687(3.42%)	17138233(40.42%)	17192084(40.55%)	17179084(40.52%)	17151233(40.46%)
R3-1	54170640	46334848(85.53%)	44727994(82.57%)	2571481(2.97%)	22227549(41.03%)	22500445(41.54%)	22384316(41.32%)	22343678(41.25%)
R3-2	55795460	46855214(83.98%)	45314714(81.22%)	2288536(2.76%)	22537512(40.39%)	22777202(40.82%)	22678854(40.65%)	22635860(40.57%)
R3-3	43953500	36736645(83.58%)	35314340(80.34%)	2676727(3.24%)	17525200(39.87%)	17789140(40.47%)	17681444(40.23%)	17632896(40.12%)
Note: Sample: Sample name; Total Reads: clean reads total; Reads mapped: number of reads to the reference genome; Unique mapped: the number of reads on the reference genome on the unique comparison; Multi mapped: the number of reads on the reference genome on multiple comparisons; Read1 mapped: the number on the read1 alignment; Read2 mapped: the number on the read2 alignment; '+' mapped: the num…

## Sheet: Table S9
Table S9 The GO enrichment of genes in the midblue skyblue.
Ontology	ID	Description	GeneRatio	BgRatio	pvalue	p.adjust	geneID
Cellular component	GO:0000139	Golgi membrane	18/467	18/467	1	1	POPTR_001G033800v3/POPTR_001G056300v3/POPTR_001G133800v3/POPTR_001G136200v3/POPTR_001G162700v3/POPTR_001G241300v3/POPTR_001G302600v3/POPTR_001G450200v3/POPTR_001G471300v3/POPTR_002G082900v3/POPTR_002G102400v3/POPTR_002G116800v3/POPTR_002G200300v3/POPTR_003G099800v3/POPTR_003G102400v3/POPTR_003G102600v3/POPTR_003G112200v3/POPTR_004G081100v3
Cellular component	GO:0005575	cellular_component	467/467	467/467	1	1	POPTR_001G000800v3/POPTR_001G004500v3/POPTR_001G004600v3/POPTR_001G006200v3/POPTR_001G006500v3/POPTR_001G006600v3/POPTR_001G006700v3/POPTR_001G007000v3/POPTR_001G008500v3/POPTR_001G009600v3/POPTR_001G011400v3/POPTR_001G012200v3/POPTR_001G012700v3/POPTR_001G013500v3/POPTR_001G015500v3/POPTR_001G015600v3/POPTR_001G015700v3/POPTR_001G016700v3/POPTR_001G016900v3/POPTR_001G017500v3/POPTR_001G017600v3/…
Cellular component	GO:0005576	extracellular region	47/467	47/467	1	1	POPTR_001G011400v3/POPTR_001G023600v3/POPTR_001G023800v3/POPTR_001G028200v3/POPTR_001G060500v3/POPTR_001G065900v3/POPTR_001G071000v3/POPTR_001G083600v3/POPTR_001G092200v3/POPTR_001G096800v3/POPTR_001G112000v3/POPTR_001G120300v3/POPTR_001G162700v3/POPTR_001G163600v3/POPTR_001G217700v3/POPTR_001G221400v3/POPTR_001G221500v3/POPTR_001G221800v3/POPTR_001G221900v3/POPTR_001G275500v3/POPTR_001G298900v3/…
Cellular component	GO:0005618	cell wall	22/467	22/467	1	1	POPTR_001G004500v3/POPTR_001G028200v3/POPTR_001G065900v3/POPTR_001G071000v3/POPTR_001G092700v3/POPTR_001G120300v3/POPTR_001G162700v3/POPTR_001G342600v3/POPTR_001G351000v3/POPTR_001G450600v3/POPTR_001G459500v3/POPTR_002G007300v3/POPTR_002G064600v3/POPTR_002G098600v3/POPTR_002G098800v3/POPTR_002G130200v3/POPTR_002G167800v3/POPTR_002G240200v3/POPTR_002G261800v3/POPTR_003G002800v3/POPTR_003G159700v3/…
Cellular component	GO:0005622	intracellular	353/467	353/467	1	1	POPTR_001G000800v3/POPTR_001G004500v3/POPTR_001G004600v3/POPTR_001G006200v3/POPTR_001G006600v3/POPTR_001G006700v3/POPTR_001G007000v3/POPTR_001G009600v3/POPTR_001G011400v3/POPTR_001G013500v3/POPTR_001G015500v3/POPTR_001G015600v3/POPTR_001G015700v3/POPTR_001G016700v3/POPTR_001G016900v3/POPTR_001G017500v3/POPTR_001G019100v3/POPTR_001G025300v3/POPTR_001G027200v3/POPTR_001G028500v3/POPTR_001G032600v3/…
Cellular component	GO:0005623	cell	419/467	419/467	1	1	POPTR_001G000800v3/POPTR_001G004500v3/POPTR_001G004600v3/POPTR_001G006200v3/POPTR_001G006500v3/POPTR_001G006600v3/POPTR_001G006700v3/POPTR_001G007000v3/POPTR_001G008500v3/POPTR_001G009600v3/POPTR_001G011400v3/POPTR_001G012200v3/POPTR_001G013500v3/POPTR_001G015500v3/POPTR_001G015600v3/POPTR_001G015700v3/POPTR_001G016700v3/POPTR_001G016900v3/POPTR_001G017500v3/POPTR_001G017600v3/POPTR_001G019100v3/…
Cellular component	GO:0005634	nucleus	191/467	191/467	1	1	POPTR_001G006200v3/POPTR_001G009600v3/POPTR_001G016700v3/POPTR_001G016900v3/POPTR_001G025300v3/POPTR_001G027200v3/POPTR_001G032600v3/POPTR_001G037000v3/POPTR_001G044500v3/POPTR_001G050300v3/POPTR_001G053500v3/POPTR_001G055000v3/POPTR_001G058600v3/POPTR_001G061800v3/POPTR_001G062500v3/POPTR_001G070500v3/POPTR_001G074000v3/POPTR_001G082700v3/POPTR_001G083500v3/POPTR_001G086700v3/POPTR_001G093700v3/…
Cellular component	GO:0005694	chromosome	18/467	18/467	1	1	POPTR_001G016700v3/POPTR_001G016900v3/POPTR_001G050300v3/POPTR_001G099100v3/POPTR_001G125000v3/POPTR_001G137700v3/POPTR_001G178200v3/POPTR_001G219700v3/POPTR_001G225600v3/POPTR_001G295100v3/POPTR_002G002900v3/POPTR_002G125300v3/POPTR_003G015800v3/POPTR_003G017500v3/POPTR_003G022600v3/POPTR_003G044900v3/POPTR_003G202300v3/POPTR_004G006300v3
Cellular component	GO:0005730	nucleolus	13/467	13/467	1	1	POPTR_001G027200v3/POPTR_001G037000v3/POPTR_001G107300v3/POPTR_001G219700v3/POPTR_001G225600v3/POPTR_001G258900v3/POPTR_001G348200v3/POPTR_002G023400v3/POPTR_002G064600v3/POPTR_002G168700v3/POPTR_002G196800v3/POPTR_003G202300v3/POPTR_004G186200v3
Cellular component	GO:0005737	cytoplasm	207/467	207/467	1	1	POPTR_001G000800v3/POPTR_001G004500v3/POPTR_001G004600v3/POPTR_001G006200v3/POPTR_001G006600v3/POPTR_001G006700v3/POPTR_001G007000v3/POPTR_001G011400v3/POPTR_001G013500v3/POPTR_001G015500v3/POPTR_001G015600v3/POPTR_001G015700v3/POPTR_001G017500v3/POPTR_001G019100v3/POPTR_001G025300v3/POPTR_001G028500v3/POPTR_001G032600v3/POPTR_001G033800v3/POPTR_001G034400v3/POPTR_001G037000v3/POPTR_001G043600v3/…
Cellular component	GO:0005739	mitochondrion	17/467	17/467	1	1	POPTR_001G000800v3/POPTR_001G004500v3/POPTR_001G047600v3/POPTR_001G054400v3/POPTR_001G054700v3/POPTR_001G147500v3/POPTR_001G147800v3/POPTR_001G180200v3/POPTR_001G334900v3/POPTR_001G461300v3/POPTR_001G467600v3/POPTR_002G008700v3/POPTR_002G062200v3/POPTR_002G074900v3/POPTR_002G167800v3/POPTR_002G256000v3/POPTR_003G033500v3
Cellular component	GO:0005768	endosome	12/467	12/467	1	1	POPTR_001G056300v3/POPTR_001G127100v3/POPTR_001G136200v3/POPTR_001G157400v3/POPTR_001G162700v3/POPTR_001G279200v3/POPTR_001G333600v3/POPTR_001G442500v3/POPTR_002G114000v3/POPTR_003G102400v3/POPTR_003G102600v3/POPTR_004G081100v3
Cellular component	GO:0005773	vacuole	20/467	20/467	1	1	POPTR_001G004500v3/POPTR_001G011400v3/POPTR_001G019100v3/POPTR_001G043600v3/POPTR_001G090300v3/POPTR_001G095600v3/POPTR_001G120300v3/POPTR_001G127100v3/POPTR_001G147500v3/POPTR_001G162700v3/POPTR_001G255100v3/POPTR_001G302100v3/POPTR_002G019900v3/POPTR_002G059200v3/POPTR_002G064600v3/POPTR_002G114000v3/POPTR_002G129900v3/POPTR_002G132300v3/POPTR_003G160400v3/POPTR_004G016600v3
Cellular component	GO:0005774	vacuolar membrane	13/467	13/467	1	1	POPTR_001G004500v3/POPTR_001G019100v3/POPTR_001G095600v3/POPTR_001G120300v3/POPTR_001G127100v3/POPTR_001G147500v3/POPTR_001G162700v3/POPTR_002G059200v3/POPTR_002G064600v3/POPTR_002G114000v3/POPTR_002G132300v3/POPTR_003G160400v3/POPTR_004G016600v3
Cellular component	GO:0005783	endoplasmic reticulum	24/467	24/467	1	1	POPTR_001G015700v3/POPTR_001G068400v3/POPTR_001G109000v3/POPTR_001G116500v3/POPTR_001G136200v3/POPTR_001G147000v3/POPTR_001G167900v3/POPTR_001G187600v3/POPTR_001G210900v3/POPTR_001G245300v3/POPTR_001G278300v3/POPTR_001G345100v3/POPTR_001G472300v3/POPTR_002G042100v3/POPTR_002G072200v3/POPTR_002G082900v3/POPTR_002G102400v3/POPTR_002G103900v3/POPTR_002G150100v3/POPTR_002G150200v3/POPTR_002G207700v3/…
Cellular component	GO:0005789	endoplasmic reticulum membrane	18/467	18/467	1	1	POPTR_001G015700v3/POPTR_001G109000v3/POPTR_001G116500v3/POPTR_001G147000v3/POPTR_001G167900v3/POPTR_001G210900v3/POPTR_001G245300v3/POPTR_001G472300v3/POPTR_002G042100v3/POPTR_002G072200v3/POPTR_002G082900v3/POPTR_002G102400v3/POPTR_002G150100v3/POPTR_002G150200v3/POPTR_002G207700v3/POPTR_003G160400v3/POPTR_004G000700v3/POPTR_004G081100v3
Cellular component	GO:0005794	Golgi apparatus	28/467	28/467	1	1	POPTR_001G033800v3/POPTR_001G056300v3/POPTR_001G068400v3/POPTR_001G106100v3/POPTR_001G133800v3/POPTR_001G136200v3/POPTR_001G157400v3/POPTR_001G162700v3/POPTR_001G241300v3/POPTR_001G278300v3/POPTR_001G302100v3/POPTR_001G302600v3/POPTR_001G333600v3/POPTR_001G450200v3/POPTR_001G471300v3/POPTR_002G082900v3/POPTR_002G098600v3/POPTR_002G098800v3/POPTR_002G102400v3/POPTR_002G114000v3/POPTR_002G116800v3/…
Cellular component	GO:0005829	cytosol	25/467	25/467	1	1	POPTR_001G007000v3/POPTR_001G013500v3/POPTR_001G055000v3/POPTR_001G070500v3/POPTR_001G084000v3/POPTR_001G112000v3/POPTR_001G126700v3/POPTR_001G133000v3/POPTR_001G143500v3/POPTR_001G192400v3/POPTR_001G213700v3/POPTR_001G243300v3/POPTR_001G252100v3/POPTR_001G280700v3/POPTR_001G351000v3/POPTR_001G453900v3/POPTR_001G458200v3/POPTR_002G014100v3/POPTR_002G015400v3/POPTR_002G046700v3/POPTR_002G064600v3/…
Cellular component	GO:0005856	cytoskeleton	33/467	33/467	1	1	POPTR_001G000800v3/POPTR_001G004600v3/POPTR_001G032600v3/POPTR_001G104000v3/POPTR_001G104600v3/POPTR_001G106100v3/POPTR_001G115100v3/POPTR_001G147500v3/POPTR_001G182300v3/POPTR_001G215200v3/POPTR_001G218100v3/POPTR_001G233700v3/POPTR_001G295100v3/POPTR_001G357700v3/POPTR_001G360200v3/POPTR_001G436200v3/POPTR_001G467600v3/POPTR_002G002900v3/POPTR_002G027600v3/POPTR_002G052900v3/POPTR_002G081100v3/…
Cellular component	GO:0005871	kinesin complex	11/467	11/467	1	1	POPTR_001G000800v3/POPTR_001G104000v3/POPTR_001G115100v3/POPTR_001G182300v3/POPTR_001G233700v3/POPTR_001G360200v3/POPTR_001G436200v3/POPTR_001G467600v3/POPTR_002G027600v3/POPTR_002G110600v3/POPTR_003G127800v3
Cellular component	GO:0005874	microtubule	30/467	30/467	1	1	POPTR_001G000800v3/POPTR_001G004600v3/POPTR_001G032600v3/POPTR_001G104000v3/POPTR_001G104600v3/POPTR_001G106100v3/POPTR_001G115100v3/POPTR_001G147500v3/POPTR_001G182300v3/POPTR_001G215200v3/POPTR_001G218100v3/POPTR_001G233700v3/POPTR_001G295100v3/POPTR_001G357700v3/POPTR_001G360200v3/POPTR_001G436200v3/POPTR_001G467600v3/POPTR_002G002900v3/POPTR_002G027600v3/POPTR_002G081100v3/POPTR_002G081300v3/…
Cellular component	GO:0005875	microtubule associated complex	11/467	11/467	1	1	POPTR_001G000800v3/POPTR_001G104000v3/POPTR_001G115100v3/POPTR_001G182300v3/POPTR_001G233700v3/POPTR_001G360200v3/POPTR_001G436200v3/POPTR_001G467600v3/POPTR_002G027600v3/POPTR_002G110600v3/POPTR_003G127800v3
Cellular component	GO:0005886	plasma membrane	108/467	108/467	1	1	POPTR_001G006500v3/POPTR_001G008500v3/POPTR_001G012200v3/POPTR_001G015700v3/POPTR_001G017600v3/POPTR_001G019100v3/POPTR_001G041700v3/POPTR_001G043600v3/POPTR_001G046800v3/POPTR_001G061500v3/POPTR_001G061600v3/POPTR_001G061900v3/POPTR_001G065800v3/POPTR_001G066700v3/POPTR_001G068400v3/POPTR_001G070100v3/POPTR_001G095200v3/POPTR_001G098000v3/POPTR_001G104000v3/POPTR_001G109000v3/POPTR_001G112000v3/…
Cellular component	GO:0005911	cell-cell junction	32/467	32/467	1	1	POPTR_001G004500v3/POPTR_001G015700v3/POPTR_001G032600v3/POPTR_001G060100v3/POPTR_001G065900v3/POPTR_001G112000v3/POPTR_001G120300v3/POPTR_001G133800v3/POPTR_001G141400v3/POPTR_001G147500v3/POPTR_001G162700v3/POPTR_001G210800v3/POPTR_001G231800v3/POPTR_001G246400v3/POPTR_001G302100v3/POPTR_001G320700v3/POPTR_001G321500v3/POPTR_001G342600v3/POPTR_001G357700v3/POPTR_001G385200v3/POPTR_001G392800v3/…
Cellular component	GO:0009506	plasmodesma	32/467	32/467	1	1	POPTR_001G004500v3/POPTR_001G015700v3/POPTR_001G032600v3/POPTR_001G060100v3/POPTR_001G065900v3/POPTR_001G112000v3/POPTR_001G120300v3/POPTR_001G133800v3/POPTR_001G141400v3/POPTR_001G147500v3/POPTR_001G162700v3/POPTR_001G210800v3/POPTR_001G231800v3/POPTR_001G246400v3/POPTR_001G302100v3/POPTR_001G320700v3/POPTR_001G321500v3/POPTR_001G342600v3/POPTR_001G357700v3/POPTR_001G385200v3/POPTR_001G392800v3/…
Cellular component	GO:0009507	chloroplast	44/467	44/467	1	1	POPTR_001G004500v3/POPTR_001G013500v3/POPTR_001G015500v3/POPTR_001G015600v3/POPTR_001G017500v3/POPTR_001G028500v3/POPTR_001G051700v3/POPTR_001G061100v3/POPTR_001G082700v3/POPTR_001G103300v3/POPTR_001G114700v3/POPTR_001G153100v3/POPTR_001G190400v3/POPTR_001G199100v3/POPTR_001G205400v3/POPTR_001G245300v3/POPTR_001G248400v3/POPTR_001G250300v3/POPTR_001G269800v3/POPTR_001G275200v3/POPTR_001G302100v3/…
Cellular component	GO:0009526	plastid envelope	10/467	10/467	1	1	POPTR_001G004500v3/POPTR_001G013500v3/POPTR_001G082700v3/POPTR_001G114700v3/POPTR_001G190400v3/POPTR_001G205400v3/POPTR_001G245300v3/POPTR_001G347300v3/POPTR_001G460300v3/POPTR_003G033500v3
Cellular component	GO:0009532	plastid stroma	11/467	11/467	1	1	POPTR_001G013500v3/POPTR_001G015500v3/POPTR_001G015600v3/POPTR_001G051700v3/POPTR_001G205400v3/POPTR_001G359100v3/POPTR_001G381000v3/POPTR_002G020700v3/POPTR_002G241400v3/POPTR_004G095700v3/POPTR_004G150400v3
Cellular component	GO:0009536	plastid	44/467	44/467	1	1	POPTR_001G004500v3/POPTR_001G013500v3/POPTR_001G015500v3/POPTR_001G015600v3/POPTR_001G017500v3/POPTR_001G028500v3/POPTR_001G051700v3/POPTR_001G061100v3/POPTR_001G082700v3/POPTR_001G103300v3/POPTR_001G114700v3/POPTR_001G153100v3/POPTR_001G190400v3/POPTR_001G199100v3/POPTR_001G205400v3/POPTR_001G245300v3/POPTR_001G248400v3/POPTR_001G250300v3/POPTR_001G269800v3/POPTR_001G275200v3/POPTR_001G302100v3/…
Cellular component	GO:0009570	chloroplast stroma	11/467	11/467	1	1	POPTR_001G013500v3/POPTR_001G015500v3/POPTR_001G015600v3/POPTR_001G051700v3/POPTR_001G205400v3/POPTR_001G359100v3/POPTR_001G381000v3/POPTR_002G020700v3/POPTR_002G241400v3/POPTR_004G095700v3/POPTR_004G150400v3
Cellular component	GO:0009579	thylakoid	11/467	11/467	1	1	POPTR_001G013500v3/POPTR_001G015500v3/POPTR_001G015600v3/POPTR_001G028500v3/POPTR_001G275200v3/POPTR_001G388100v3/POPTR_001G388200v3/POPTR_001G388600v3/POPTR_001G388800v3/POPTR_002G114000v3/POPTR_002G241400v3
Cellular component	GO:0009941	chloroplast envelope	10/467	10/467	1	1	POPTR_001G004500v3/POPTR_001G013500v3/POPTR_001G082700v3/POPTR_001G114700v3/POPTR_001G190400v3/POPTR_001G205400v3/POPTR_001G245300v3/POPTR_001G347300v3/POPTR_001G460300v3/POPTR_003G033500v3
Cellular component	GO:0012505	endomembrane system	53/467	53/467	1	1	POPTR_001G015700v3/POPTR_001G033800v3/POPTR_001G056300v3/POPTR_001G068400v3/POPTR_001G106100v3/POPTR_001G109000v3/POPTR_001G116500v3/POPTR_001G127100v3/POPTR_001G133800v3/POPTR_001G136200v3/POPTR_001G147000v3/POPTR_001G157400v3/POPTR_001G162700v3/POPTR_001G165900v3/POPTR_001G167900v3/POPTR_001G187600v3/POPTR_001G210900v3/POPTR_001G241300v3/POPTR_001G245300v3/POPTR_001G278300v3/POPTR_001G279200v3/…
Cellular component	GO:0015630	microtubule cytoskeleton	31/467	31/467	1	1	POPTR_001G000800v3/POPTR_001G004600v3/POPTR_001G032600v3/POPTR_001G104000v3/POPTR_001G104600v3/POPTR_001G106100v3/POPTR_001G115100v3/POPTR_001G147500v3/POPTR_001G182300v3/POPTR_001G215200v3/POPTR_001G218100v3/POPTR_001G233700v3/POPTR_001G295100v3/POPTR_001G357700v3/POPTR_001G360200v3/POPTR_001G436200v3/POPTR_001G467600v3/POPTR_002G002900v3/POPTR_002G027600v3/POPTR_002G052900v3/POPTR_002G081100v3/…
Cellular component	GO:0016020	membrane	174/467	174/467	1	1	POPTR_001G004500v3/POPTR_001G006500v3/POPTR_001G008500v3/POPTR_001G012200v3/POPTR_001G012700v3/POPTR_001G015700v3/POPTR_001G017600v3/POPTR_001G019100v3/POPTR_001G033800v3/POPTR_001G041700v3/POPTR_001G043600v3/POPTR_001G046800v3/POPTR_001G054700v3/POPTR_001G056300v3/POPTR_001G061500v3/POPTR_001G061600v3/POPTR_001G061900v3/POPTR_001G065800v3/POPTR_001G066700v3/POPTR_001G068400v3/POPTR_001G070100v3/…
Cellular component	GO:0016021	integral component of membrane	105/467	105/467	1	1	POPTR_001G004500v3/POPTR_001G012200v3/POPTR_001G012700v3/POPTR_001G015700v3/POPTR_001G017600v3/POPTR_001G019100v3/POPTR_001G033800v3/POPTR_001G046800v3/POPTR_001G054700v3/POPTR_001G056300v3/POPTR_001G066700v3/POPTR_001G068400v3/POPTR_001G070100v3/POPTR_001G082300v3/POPTR_001G095200v3/POPTR_001G095600v3/POPTR_001G100000v3/POPTR_001G109000v3/POPTR_001G114700v3/POPTR_001G116500v3/POPTR_001G123700v3/…
Cellular component	GO:0030054	cell junction	32/467	32/467	1	1	POPTR_001G004500v3/POPTR_001G015700v3/POPTR_001G032600v3/POPTR_001G060100v3/POPTR_001G065900v3/POPTR_001G112000v3/POPTR_001G120300v3/POPTR_001G133800v3/POPTR_001G141400v3/POPTR_001G147500v3/POPTR_001G162700v3/POPTR_001G210800v3/POPTR_001G231800v3/POPTR_001G246400v3/POPTR_001G302100v3/POPTR_001G320700v3/POPTR_001G321500v3/POPTR_001G342600v3/POPTR_001G357700v3/POPTR_001G385200v3/POPTR_001G392800v3/…
Cellular component	GO:0030312	external encapsulating structure	22/467	22/467	1	1	POPTR_001G004500v3/POPTR_001G028200v3/POPTR_001G065900v3/POPTR_001G071000v3/POPTR_001G092700v3/POPTR_001G120300v3/POPTR_001G162700v3/POPTR_001G342600v3/POPTR_001G351000v3/POPTR_001G450600v3/POPTR_001G459500v3/POPTR_002G007300v3/POPTR_002G064600v3/POPTR_002G098600v3/POPTR_002G098800v3/POPTR_002G130200v3/POPTR_002G167800v3/POPTR_002G240200v3/POPTR_002G261800v3/POPTR_003G002800v3/POPTR_003G159700v3/…
Cellular component	GO:0031090	organelle membrane	43/467	43/467	1	1	POPTR_001G004500v3/POPTR_001G019100v3/POPTR_001G033800v3/POPTR_001G054700v3/POPTR_001G056300v3/POPTR_001G095600v3/POPTR_001G120300v3/POPTR_001G127100v3/POPTR_001G133800v3/POPTR_001G136200v3/POPTR_001G147500v3/POPTR_001G162700v3/POPTR_001G167900v3/POPTR_001G190400v3/POPTR_001G205400v3/POPTR_001G241300v3/POPTR_001G296400v3/POPTR_001G302600v3/POPTR_001G345100v3/POPTR_001G347300v3/POPTR_001G442500v3/…
Cellular component	GO:0031224	intrinsic component of membrane	116/467	116/467	1	1	POPTR_001G004500v3/POPTR_001G006500v3/POPTR_001G008500v3/POPTR_001G012200v3/POPTR_001G012700v3/POPTR_001G015700v3/POPTR_001G017600v3/POPTR_001G019100v3/POPTR_001G033800v3/POPTR_001G041700v3/POPTR_001G043600v3/POPTR_001G046800v3/POPTR_001G054700v3/POPTR_001G056300v3/POPTR_001G066700v3/POPTR_001G068400v3/POPTR_001G070100v3/POPTR_001G082300v3/POPTR_001G095200v3/POPTR_001G095600v3/POPTR_001G100000v3/…
Cellular component	GO:0031225	anchored component of membrane	11/467	11/467	1	1	POPTR_001G006500v3/POPTR_001G008500v3/POPTR_001G041700v3/POPTR_001G043600v3/POPTR_001G120300v3/POPTR_001G231400v3/POPTR_001G418000v3/POPTR_002G007300v3/POPTR_002G092100v3/POPTR_002G207500v3/POPTR_002G261800v3
Cellular component	GO:0031226	intrinsic component of plasma membrane	11/467	11/467	1	1	POPTR_001G006500v3/POPTR_001G019100v3/POPTR_001G043600v3/POPTR_001G046800v3/POPTR_001G109000v3/POPTR_001G120300v3/POPTR_001G418000v3/POPTR_002G007300v3/POPTR_002G059200v3/POPTR_002G092100v3/POPTR_002G261800v3
Cellular component	GO:0031410	cytoplasmic vesicle	14/467	14/467	1	1	POPTR_001G056300v3/POPTR_001G065800v3/POPTR_001G127100v3/POPTR_001G136200v3/POPTR_001G157400v3/POPTR_001G162700v3/POPTR_001G279200v3/POPTR_001G333600v3/POPTR_001G442500v3/POPTR_002G082900v3/POPTR_002G114000v3/POPTR_003G102400v3/POPTR_003G102600v3/POPTR_004G081100v3
Cellular component	GO:0031967	organelle envelope	17/467	17/467	1	1	POPTR_001G004500v3/POPTR_001G013500v3/POPTR_001G054700v3/POPTR_001G082700v3/POPTR_001G114700v3/POPTR_001G165900v3/POPTR_001G190400v3/POPTR_001G205400v3/POPTR_001G245300v3/POPTR_001G345100v3/POPTR_001G347300v3/POPTR_001G460300v3/POPTR_002G052900v3/POPTR_002G062200v3/POPTR_002G167800v3/POPTR_002G256000v3/POPTR_003G033500v3
Cellular component	GO:0031974	membrane-enclosed lumen	30/467	30/467	1	1	POPTR_001G027200v3/POPTR_001G037000v3/POPTR_001G047600v3/POPTR_001G099100v3/POPTR_001G107300v3/POPTR_001G111300v3/POPTR_001G178200v3/POPTR_001G219700v3/POPTR_001G225600v3/POPTR_001G231800v3/POPTR_001G256000v3/POPTR_001G258900v3/POPTR_001G334900v3/POPTR_001G345400v3/POPTR_001G348200v3/POPTR_001G397200v3/POPTR_001G458200v3/POPTR_002G002900v3/POPTR_002G023400v3/POPTR_002G062200v3/POPTR_002G064600v3/…
Cellular component	GO:0031975	envelope	17/467	17/467	1	1	POPTR_001G004500v3/POPTR_001G013500v3/POPTR_001G054700v3/POPTR_001G082700v3/POPTR_001G114700v3/POPTR_001G165900v3/POPTR_001G190400v3/POPTR_001G205400v3/POPTR_001G245300v3/POPTR_001G345100v3/POPTR_001G347300v3/POPTR_001G460300v3/POPTR_002G052900v3/POPTR_002G062200v3/POPTR_002G167800v3/POPTR_002G256000v3/POPTR_003G033500v3
Cellular component	GO:0031981	nuclear lumen	25/467	25/467	1	1	POPTR_001G027200v3/POPTR_001G037000v3/POPTR_001G099100v3/POPTR_001G107300v3/POPTR_001G111300v3/POPTR_001G178200v3/POPTR_001G219700v3/POPTR_001G225600v3/POPTR_001G231800v3/POPTR_001G256000v3/POPTR_001G258900v3/POPTR_001G334900v3/POPTR_001G345400v3/POPTR_001G348200v3/POPTR_001G397200v3/POPTR_001G458200v3/POPTR_002G002900v3/POPTR_002G023400v3/POPTR_002G064600v3/POPTR_002G125300v3/POPTR_002G153600v3/…
Cellular component	GO:0031982	vesicle	15/467	15/467	1	1	POPTR_001G056300v3/POPTR_001G065800v3/POPTR_001G127100v3/POPTR_001G136200v3/POPTR_001G157400v3/POPTR_001G162700v3/POPTR_001G279200v3/POPTR_001G333600v3/POPTR_001G442500v3/POPTR_002G082900v3/POPTR_002G114000v3/POPTR_002G131400v3/POPTR_003G102400v3/POPTR_003G102600v3/POPTR_004G081100v3
Cellular component	GO:0031984	organelle subcompartment	44/467	44/467	1	1	POPTR_001G015500v3/POPTR_001G015600v3/POPTR_001G015700v3/POPTR_001G033800v3/POPTR_001G056300v3/POPTR_001G109000v3/POPTR_001G116500v3/POPTR_001G133800v3/POPTR_001G136200v3/POPTR_001G147000v3/POPTR_001G157400v3/POPTR_001G162700v3/POPTR_001G167900v3/POPTR_001G210900v3/POPTR_001G241300v3/POPTR_001G245300v3/POPTR_001G275200v3/POPTR_001G302600v3/POPTR_001G333600v3/POPTR_001G388100v3/POPTR_001G388200v3/…
Cellular component	GO:0032991	protein-containing complex	68/467	68/467	1	1	POPTR_001G000800v3/POPTR_001G007000v3/POPTR_001G012200v3/POPTR_001G013500v3/POPTR_001G016700v3/POPTR_001G016900v3/POPTR_001G025300v3/POPTR_001G027200v3/POPTR_001G034400v3/POPTR_001G037000v3/POPTR_001G046600v3/POPTR_001G050300v3/POPTR_001G053500v3/POPTR_001G054700v3/POPTR_001G070500v3/POPTR_001G074000v3/POPTR_001G104000v3/POPTR_001G106100v3/POPTR_001G111300v3/POPTR_001G115100v3/POPTR_001G125000v3/…
Cellular component	GO:0042175	nuclear outer membrane-endoplasmic reticulum membrane network	18/467	18/467	1	1	POPTR_001G015700v3/POPTR_001G109000v3/POPTR_001G116500v3/POPTR_001G147000v3/POPTR_001G167900v3/POPTR_001G210900v3/POPTR_001G245300v3/POPTR_001G472300v3/POPTR_002G042100v3/POPTR_002G072200v3/POPTR_002G082900v3/POPTR_002G102400v3/POPTR_002G150100v3/POPTR_002G150200v3/POPTR_002G207700v3/POPTR_003G160400v3/POPTR_004G000700v3/POPTR_004G081100v3
Cellular component	GO:0043226	organelle	326/467	326/467	1	1	POPTR_001G000800v3/POPTR_001G004500v3/POPTR_001G004600v3/POPTR_001G006200v3/POPTR_001G006600v3/POPTR_001G006700v3/POPTR_001G009600v3/POPTR_001G011400v3/POPTR_001G013500v3/POPTR_001G015500v3/POPTR_001G015600v3/POPTR_001G015700v3/POPTR_001G016700v3/POPTR_001G016900v3/POPTR_001G017500v3/POPTR_001G019100v3/POPTR_001G025300v3/POPTR_001G027200v3/POPTR_001G028500v3/POPTR_001G032600v3/POPTR_001G033800v3/…
Cellular component	GO:0043227	membrane-bounded organelle	304/467	304/467	1	1	POPTR_001G000800v3/POPTR_001G004500v3/POPTR_001G006200v3/POPTR_001G006600v3/POPTR_001G006700v3/POPTR_001G009600v3/POPTR_001G011400v3/POPTR_001G013500v3/POPTR_001G015500v3/POPTR_001G015600v3/POPTR_001G015700v3/POPTR_001G016700v3/POPTR_001G016900v3/POPTR_001G017500v3/POPTR_001G019100v3/POPTR_001G025300v3/POPTR_001G027200v3/POPTR_001G028500v3/POPTR_001G032600v3/POPTR_001G033800v3/POPTR_001G037000v3/…
Cellular component	GO:0043228	non-membrane-bounded organelle	65/467	65/467	1	1	POPTR_001G000800v3/POPTR_001G004600v3/POPTR_001G016700v3/POPTR_001G016900v3/POPTR_001G025300v3/POPTR_001G027200v3/POPTR_001G032600v3/POPTR_001G037000v3/POPTR_001G046600v3/POPTR_001G050300v3/POPTR_001G099100v3/POPTR_001G104000v3/POPTR_001G104600v3/POPTR_001G106100v3/POPTR_001G107300v3/POPTR_001G115100v3/POPTR_001G125000v3/POPTR_001G137700v3/POPTR_001G147500v3/POPTR_001G163400v3/POPTR_001G164000v3/…
Cellular component	GO:0043229	intracellular organelle	326/467	326/467	1	1	POPTR_001G000800v3/POPTR_001G004500v3/POPTR_001G004600v3/POPTR_001G006200v3/POPTR_001G006600v3/POPTR_001G006700v3/POPTR_001G009600v3/POPTR_001G011400v3/POPTR_001G013500v3/POPTR_001G015500v3/POPTR_001G015600v3/POPTR_001G015700v3/POPTR_001G016700v3/POPTR_001G016900v3/POPTR_001G017500v3/POPTR_001G019100v3/POPTR_001G025300v3/POPTR_001G027200v3/POPTR_001G028500v3/POPTR_001G032600v3/POPTR_001G033800v3/…
Cellular component	GO:0043231	intracellular membrane-bounded organelle	300/467	300/467	1	1	POPTR_001G000800v3/POPTR_001G004500v3/POPTR_001G006200v3/POPTR_001G006600v3/POPTR_001G006700v3/POPTR_001G009600v3/POPTR_001G011400v3/POPTR_001G013500v3/POPTR_001G015500v3/POPTR_001G015600v3/POPTR_001G015700v3/POPTR_001G016700v3/POPTR_001G016900v3/POPTR_001G017500v3/POPTR_001G019100v3/POPTR_001G025300v3/POPTR_001G027200v3/POPTR_001G028500v3/POPTR_001G032600v3/POPTR_001G033800v3/POPTR_001G037000v3/…
Cellular component	GO:0043232	intracellular non-membrane-bounded organelle	65/467	65/467	1	1	POPTR_001G000800v3/POPTR_001G004600v3/POPTR_001G016700v3/POPTR_001G016900v3/POPTR_001G025300v3/POPTR_001G027200v3/POPTR_001G032600v3/POPTR_001G037000v3/POPTR_001G046600v3/POPTR_001G050300v3/POPTR_001G099100v3/POPTR_001G104000v3/POPTR_001G104600v3/POPTR_001G106100v3/POPTR_001G107300v3/POPTR_001G115100v3/POPTR_001G125000v3/POPTR_001G137700v3/POPTR_001G147500v3/POPTR_001G163400v3/POPTR_001G164000v3/…
Cellular component	GO:0043233	organelle lumen	30/467	30/467	1	1	POPTR_001G027200v3/POPTR_001G037000v3/POPTR_001G047600v3/POPTR_001G099100v3/POPTR_001G107300v3/POPTR_001G111300v3/POPTR_001G178200v3/POPTR_001G219700v3/POPTR_001G225600v3/POPTR_001G231800v3/POPTR_001G256000v3/POPTR_001G258900v3/POPTR_001G334900v3/POPTR_001G345400v3/POPTR_001G348200v3/POPTR_001G397200v3/POPTR_001G458200v3/POPTR_002G002900v3/POPTR_002G023400v3/POPTR_002G062200v3/POPTR_002G064600v3/…
Cellular component	GO:0044422	organelle part	147/467	147/467	1	1	POPTR_001G000800v3/POPTR_001G004500v3/POPTR_001G004600v3/POPTR_001G013500v3/POPTR_001G015500v3/POPTR_001G015600v3/POPTR_001G015700v3/POPTR_001G016700v3/POPTR_001G016900v3/POPTR_001G019100v3/POPTR_001G027200v3/POPTR_001G032600v3/POPTR_001G033800v3/POPTR_001G037000v3/POPTR_001G047600v3/POPTR_001G050300v3/POPTR_001G051700v3/POPTR_001G054700v3/POPTR_001G056300v3/POPTR_001G070500v3/POPTR_001G074000v3/…
Cellular component	GO:0044424	intracellular part	351/467	351/467	1	1	POPTR_001G000800v3/POPTR_001G004500v3/POPTR_001G004600v3/POPTR_001G006200v3/POPTR_001G006600v3/POPTR_001G006700v3/POPTR_001G007000v3/POPTR_001G009600v3/POPTR_001G011400v3/POPTR_001G013500v3/POPTR_001G015500v3/POPTR_001G015600v3/POPTR_001G015700v3/POPTR_001G016700v3/POPTR_001G016900v3/POPTR_001G017500v3/POPTR_001G019100v3/POPTR_001G025300v3/POPTR_001G027200v3/POPTR_001G028500v3/POPTR_001G032600v3/…
Cellular component	GO:0044425	membrane part	124/467	124/467	1	1	POPTR_001G004500v3/POPTR_001G006500v3/POPTR_001G008500v3/POPTR_001G012200v3/POPTR_001G012700v3/POPTR_001G015700v3/POPTR_001G017600v3/POPTR_001G019100v3/POPTR_001G033800v3/POPTR_001G041700v3/POPTR_001G043600v3/POPTR_001G046800v3/POPTR_001G054700v3/POPTR_001G056300v3/POPTR_001G066700v3/POPTR_001G068400v3/POPTR_001G070100v3/POPTR_001G082300v3/POPTR_001G095200v3/POPTR_001G095600v3/POPTR_001G100000v3/…
Cellular component	GO:0044427	chromosomal part	13/467	13/467	1	1	POPTR_001G016700v3/POPTR_001G016900v3/POPTR_001G050300v3/POPTR_001G125000v3/POPTR_001G137700v3/POPTR_001G178200v3/POPTR_001G219700v3/POPTR_001G225600v3/POPTR_001G295100v3/POPTR_002G002900v3/POPTR_003G022600v3/POPTR_003G044900v3/POPTR_004G006300v3
Cellular component	GO:0044428	nuclear part	36/467	36/467	1	1	POPTR_001G027200v3/POPTR_001G037000v3/POPTR_001G070500v3/POPTR_001G074000v3/POPTR_001G099100v3/POPTR_001G107300v3/POPTR_001G111300v3/POPTR_001G165900v3/POPTR_001G178200v3/POPTR_001G219700v3/POPTR_001G225600v3/POPTR_001G231800v3/POPTR_001G256000v3/POPTR_001G258900v3/POPTR_001G295100v3/POPTR_001G334900v3/POPTR_001G345100v3/POPTR_001G345400v3/POPTR_001G348200v3/POPTR_001G358100v3/POPTR_001G397200v3/…
Cellular component	GO:0044430	cytoskeletal part	31/467	31/467	1	1	POPTR_001G000800v3/POPTR_001G004600v3/POPTR_001G032600v3/POPTR_001G104000v3/POPTR_001G104600v3/POPTR_001G106100v3/POPTR_001G115100v3/POPTR_001G147500v3/POPTR_001G182300v3/POPTR_001G215200v3/POPTR_001G218100v3/POPTR_001G233700v3/POPTR_001G295100v3/POPTR_001G357700v3/POPTR_001G360200v3/POPTR_001G436200v3/POPTR_001G467600v3/POPTR_002G002900v3/POPTR_002G027600v3/POPTR_002G052900v3/POPTR_002G081100v3/…
Cellular component	GO:0044431	Golgi apparatus part	21/467	21/467	1	1	POPTR_001G033800v3/POPTR_001G056300v3/POPTR_001G133800v3/POPTR_001G136200v3/POPTR_001G157400v3/POPTR_001G162700v3/POPTR_001G241300v3/POPTR_001G302600v3/POPTR_001G333600v3/POPTR_001G450200v3/POPTR_001G471300v3/POPTR_002G082900v3/POPTR_002G102400v3/POPTR_002G114000v3/POPTR_002G116800v3/POPTR_002G200300v3/POPTR_003G099800v3/POPTR_003G102400v3/POPTR_003G102600v3/POPTR_003G112200v3/POPTR_004G081100v3
Cellular component	GO:0044432	endoplasmic reticulum part	19/467	19/467	1	1	POPTR_001G015700v3/POPTR_001G109000v3/POPTR_001G116500v3/POPTR_001G147000v3/POPTR_001G167900v3/POPTR_001G210900v3/POPTR_001G245300v3/POPTR_001G472300v3/POPTR_002G042100v3/POPTR_002G072200v3/POPTR_002G082900v3/POPTR_002G102400v3/POPTR_002G103900v3/POPTR_002G150100v3/POPTR_002G150200v3/POPTR_002G207700v3/POPTR_003G160400v3/POPTR_004G000700v3/POPTR_004G081100v3
Cellular component	GO:0044434	chloroplast part	25/467	25/467	1	1	POPTR_001G004500v3/POPTR_001G013500v3/POPTR_001G015500v3/POPTR_001G015600v3/POPTR_001G051700v3/POPTR_001G082700v3/POPTR_001G114700v3/POPTR_001G190400v3/POPTR_001G205400v3/POPTR_001G245300v3/POPTR_001G275200v3/POPTR_001G347300v3/POPTR_001G359100v3/POPTR_001G381000v3/POPTR_001G388100v3/POPTR_001G388200v3/POPTR_001G388600v3/POPTR_001G388800v3/POPTR_001G460300v3/POPTR_002G020700v3/POPTR_002G114000v3/…
Cellular component	GO:0044435	plastid part	25/467	25/467	1	1	POPTR_001G004500v3/POPTR_001G013500v3/POPTR_001G015500v3/POPTR_001G015600v3/POPTR_001G051700v3/POPTR_001G082700v3/POPTR_001G114700v3/POPTR_001G190400v3/POPTR_001G205400v3/POPTR_001G245300v3/POPTR_001G275200v3/POPTR_001G347300v3/POPTR_001G359100v3/POPTR_001G381000v3/POPTR_001G388100v3/POPTR_001G388200v3/POPTR_001G388600v3/POPTR_001G388800v3/POPTR_001G460300v3/POPTR_002G020700v3/POPTR_002G114000v3/…
Cellular component	GO:0044437	vacuolar part	13/467	13/467	1	1	POPTR_001G004500v3/POPTR_001G019100v3/POPTR_001G095600v3/POPTR_001G120300v3/POPTR_001G127100v3/POPTR_001G147500v3/POPTR_001G162700v3/POPTR_002G059200v3/POPTR_002G064600v3/POPTR_002G114000v3/POPTR_002G132300v3/POPTR_003G160400v3/POPTR_004G016600v3
Cellular component	GO:0044444	cytoplasmic part	156/467	156/467	1	1	POPTR_001G000800v3/POPTR_001G004500v3/POPTR_001G006600v3/POPTR_001G006700v3/POPTR_001G007000v3/POPTR_001G011400v3/POPTR_001G013500v3/POPTR_001G015500v3/POPTR_001G015600v3/POPTR_001G015700v3/POPTR_001G017500v3/POPTR_001G019100v3/POPTR_001G025300v3/POPTR_001G028500v3/POPTR_001G032600v3/POPTR_001G033800v3/POPTR_001G034400v3/POPTR_001G037000v3/POPTR_001G043600v3/POPTR_001G046600v3/POPTR_001G047600v3/…
Cellular component	GO:0044446	intracellular organelle part	147/467	147/467	1	1	POPTR_001G000800v3/POPTR_001G004500v3/POPTR_001G004600v3/POPTR_001G013500v3/POPTR_001G015500v3/POPTR_001G015600v3/POPTR_001G015700v3/POPTR_001G016700v3/POPTR_001G016900v3/POPTR_001G019100v3/POPTR_001G027200v3/POPTR_001G032600v3/POPTR_001G033800v3/POPTR_001G037000v3/POPTR_001G047600v3/POPTR_001G050300v3/POPTR_001G051700v3/POPTR_001G054700v3/POPTR_001G056300v3/POPTR_001G070500v3/POPTR_001G074000v3/…
Cellular component	GO:0044459	plasma membrane part	17/467	17/467	1	1	POPTR_001G006500v3/POPTR_001G012200v3/POPTR_001G015700v3/POPTR_001G019100v3/POPTR_001G043600v3/POPTR_001G046800v3/POPTR_001G109000v3/POPTR_001G120300v3/POPTR_001G248400v3/POPTR_001G418000v3/POPTR_002G007300v3/POPTR_002G014100v3/POPTR_002G058700v3/POPTR_002G059200v3/POPTR_002G092100v3/POPTR_002G261800v3/POPTR_003G196000v3
Cellular component	GO:0044464	cell part	418/467	418/467	1	1	POPTR_001G000800v3/POPTR_001G004500v3/POPTR_001G004600v3/POPTR_001G006200v3/POPTR_001G006500v3/POPTR_001G006600v3/POPTR_001G006700v3/POPTR_001G007000v3/POPTR_001G008500v3/POPTR_001G009600v3/POPTR_001G011400v3/POPTR_001G012200v3/POPTR_001G013500v3/POPTR_001G015500v3/POPTR_001G015600v3/POPTR_001G015700v3/POPTR_001G016700v3/POPTR_001G016900v3/POPTR_001G017500v3/POPTR_001G017600v3/POPTR_001G019100v3/…
Cellular component	GO:0048046	apoplast	15/467	15/467	1	1	POPTR_001G023600v3/POPTR_001G023800v3/POPTR_001G028200v3/POPTR_001G071000v3/POPTR_001G096800v3/POPTR_001G112000v3/POPTR_001G120300v3/POPTR_001G298900v3/POPTR_001G302100v3/POPTR_001G320700v3/POPTR_001G321500v3/POPTR_002G098600v3/POPTR_002G098800v3/POPTR_002G241300v3/POPTR_003G159700v3
Cellular component	GO:0055044	symplast	32/467	32/467	1	1	POPTR_001G004500v3/POPTR_001G015700v3/POPTR_001G032600v3/POPTR_001G060100v3/POPTR_001G065900v3/POPTR_001G112000v3/POPTR_001G120300v3/POPTR_001G133800v3/POPTR_001G141400v3/POPTR_001G147500v3/POPTR_001G162700v3/POPTR_001G210800v3/POPTR_001G231800v3/POPTR_001G246400v3/POPTR_001G302100v3/POPTR_001G320700v3/POPTR_001G321500v3/POPTR_001G342600v3/POPTR_001G357700v3/POPTR_001G385200v3/POPTR_001G392800v3/…
Cellular component	GO:0070013	intracellular organelle lumen	30/467	30/467	1	1	POPTR_001G027200v3/POPTR_001G037000v3/POPTR_001G047600v3/POPTR_001G099100v3/POPTR_001G107300v3/POPTR_001G111300v3/POPTR_001G178200v3/POPTR_001G219700v3/POPTR_001G225600v3/POPTR_001G231800v3/POPTR_001G256000v3/POPTR_001G258900v3/POPTR_001G334900v3/POPTR_001G345400v3/POPTR_001G348200v3/POPTR_001G397200v3/POPTR_001G458200v3/POPTR_002G002900v3/POPTR_002G023400v3/POPTR_002G062200v3/POPTR_002G064600v3/…
Cellular component	GO:0071944	cell periphery	125/467	125/467	1	1	POPTR_001G004500v3/POPTR_001G006500v3/POPTR_001G008500v3/POPTR_001G012200v3/POPTR_001G015700v3/POPTR_001G017600v3/POPTR_001G019100v3/POPTR_001G028200v3/POPTR_001G032600v3/POPTR_001G041700v3/POPTR_001G043600v3/POPTR_001G046800v3/POPTR_001G061500v3/POPTR_001G061600v3/POPTR_001G061900v3/POPTR_001G065800v3/POPTR_001G065900v3/POPTR_001G066700v3/POPTR_001G068400v3/POPTR_001G070100v3/POPTR_001G071000v3/…
Cellular component	GO:0097708	intracellular vesicle	14/467	14/467	1	1	POPTR_001G056300v3/POPTR_001G065800v3/POPTR_001G127100v3/POPTR_001G136200v3/POPTR_001G157400v3/POPTR_001G162700v3/POPTR_001G279200v3/POPTR_001G333600v3/POPTR_001G442500v3/POPTR_002G082900v3/POPTR_002G114000v3/POPTR_003G102400v3/POPTR_003G102600v3/POPTR_004G081100v3
Cellular component	GO:0098588	bounding membrane of organelle	35/467	35/467	1	1	POPTR_001G004500v3/POPTR_001G019100v3/POPTR_001G033800v3/POPTR_001G056300v3/POPTR_001G095600v3/POPTR_001G120300v3/POPTR_001G127100v3/POPTR_001G133800v3/POPTR_001G136200v3/POPTR_001G147500v3/POPTR_001G162700v3/POPTR_001G190400v3/POPTR_001G241300v3/POPTR_001G296400v3/POPTR_001G302600v3/POPTR_001G442500v3/POPTR_001G450200v3/POPTR_001G460300v3/POPTR_001G471300v3/POPTR_002G059200v3/POPTR_002G064600v3/…
Cellular component	GO:0098791	Golgi subcompartment	21/467	21/467	1	1	POPTR_001G033800v3/POPTR_001G056300v3/POPTR_001G133800v3/POPTR_001G136200v3/POPTR_001G157400v3/POPTR_001G162700v3/POPTR_001G241300v3/POPTR_001G302600v3/POPTR_001G333600v3/POPTR_001G450200v3/POPTR_001G471300v3/POPTR_002G082900v3/POPTR_002G102400v3/POPTR_002G114000v3/POPTR_002G116800v3/POPTR_002G200300v3/POPTR_003G099800v3/POPTR_003G102400v3/POPTR_003G102600v3/POPTR_003G112200v3/POPTR_004G081100v3
Cellular component	GO:0098805	whole membrane	20/467	20/467	1	1	POPTR_001G004500v3/POPTR_001G019100v3/POPTR_001G095600v3/POPTR_001G120300v3/POPTR_001G127100v3/POPTR_001G147500v3/POPTR_001G162700v3/POPTR_001G190400v3/POPTR_001G296400v3/POPTR_001G442500v3/POPTR_001G460300v3/POPTR_002G059200v3/POPTR_002G064600v3/POPTR_002G082900v3/POPTR_002G114000v3/POPTR_002G132300v3/POPTR_002G134000v3/POPTR_003G160400v3/POPTR_004G016600v3/POPTR_004G081100v3
Cellular component	GO:0098827	endoplasmic reticulum subcompartment	18/467	18/467	1	1	POPTR_001G015700v3/POPTR_001G109000v3/POPTR_001G116500v3/POPTR_001G147000v3/POPTR_001G167900v3/POPTR_001G210900v3/POPTR_001G245300v3/POPTR_001G472300v3/POPTR_002G042100v3/POPTR_002G072200v3/POPTR_002G082900v3/POPTR_002G102400v3/POPTR_002G150100v3/POPTR_002G150200v3/POPTR_002G207700v3/POPTR_003G160400v3/POPTR_004G000700v3/POPTR_004G081100v3
Cellular component	GO:0099080	supramolecular complex	30/467	30/467	1	1	POPTR_001G000800v3/POPTR_001G004600v3/POPTR_001G032600v3/POPTR_001G104000v3/POPTR_001G104600v3/POPTR_001G106100v3/POPTR_001G115100v3/POPTR_001G147500v3/POPTR_001G182300v3/POPTR_001G215200v3/POPTR_001G218100v3/POPTR_001G233700v3/POPTR_001G295100v3/POPTR_001G357700v3/POPTR_001G360200v3/POPTR_001G436200v3/POPTR_001G467600v3/POPTR_002G002900v3/POPTR_002G027600v3/POPTR_002G081100v3/POPTR_002G081300v3/…
Cellular component	GO:0099081	supramolecular polymer	30/467	30/467	1	1	POPTR_001G000800v3/POPTR_001G004600v3/POPTR_001G032600v3/POPTR_001G104000v3/POPTR_001G104600v3/POPTR_001G106100v3/POPTR_001G115100v3/POPTR_001G147500v3/POPTR_001G182300v3/POPTR_001G215200v3/POPTR_001G218100v3/POPTR_001G233700v3/POPTR_001G295100v3/POPTR_001G357700v3/POPTR_001G360200v3/POPTR_001G436200v3/POPTR_001G467600v3/POPTR_002G002900v3/POPTR_002G027600v3/POPTR_002G081100v3/POPTR_002G081300v3/…
Cellular component	GO:0099512	supramolecular fiber	30/467	30/467	1	1	POPTR_001G000800v3/POPTR_001G004600v3/POPTR_001G032600v3/POPTR_001G104000v3/POPTR_001G104600v3/POPTR_001G106100v3/POPTR_001G115100v3/POPTR_001G147500v3/POPTR_001G182300v3/POPTR_001G215200v3/POPTR_001G218100v3/POPTR_001G233700v3/POPTR_001G295100v3/POPTR_001G357700v3/POPTR_001G360200v3/POPTR_001G436200v3/POPTR_001G467600v3/POPTR_002G002900v3/POPTR_002G027600v3/POPTR_002G081100v3/POPTR_002G081300v3/…
Cellular component	GO:0099513	polymeric cytoskeletal fiber	30/467	30/467	1	1	POPTR_001G000800v3/POPTR_001G004600v3/POPTR_001G032600v3/POPTR_001G104000v3/POPTR_001G104600v3/POPTR_001G106100v3/POPTR_001G115100v3/POPTR_001G147500v3/POPTR_001G182300v3/POPTR_001G215200v3/POPTR_001G218100v3/POPTR_001G233700v3/POPTR_001G295100v3/POPTR_001G357700v3/POPTR_001G360200v3/POPTR_001G436200v3/POPTR_001G467600v3/POPTR_002G002900v3/POPTR_002G027600v3/POPTR_002G081100v3/POPTR_002G081300v3/…
Cellular component	GO:1902494	catalytic complex	20/467	20/467	1	1	POPTR_001G007000v3/POPTR_001G012200v3/POPTR_001G027200v3/POPTR_001G037000v3/POPTR_001G111300v3/POPTR_001G230600v3/POPTR_001G250300v3/POPTR_001G256000v3/POPTR_001G295100v3/POPTR_001G345400v3/POPTR_001G358100v3/POPTR_001G458200v3/POPTR_002G003400v3/POPTR_002G044800v3/POPTR_002G058700v3/POPTR_002G081100v3/POPTR_002G172000v3/POPTR_002G256000v3/POPTR_003G022600v3/POPTR_003G044900v3
Cellular component	GO:1990234	transferase complex	16/467	16/467	1	1	POPTR_001G007000v3/POPTR_001G012200v3/POPTR_001G027200v3/POPTR_001G111300v3/POPTR_001G230600v3/POPTR_001G256000v3/POPTR_001G295100v3/POPTR_001G345400v3/POPTR_001G358100v3/POPTR_002G003400v3/POPTR_002G044800v3/POPTR_002G058700v3/POPTR_002G081100v3/POPTR_002G172000v3/POPTR_003G022600v3/POPTR_003G044900v3
Cellular component	GO:1990904	ribonucleoprotein complex	11/467	11/467	1	1	POPTR_001G025300v3/POPTR_001G037000v3/POPTR_001G046600v3/POPTR_001G163400v3/POPTR_001G164000v3/POPTR_001G302100v3/POPTR_001G453900v3/POPTR_002G064600v3/POPTR_002G153600v3/POPTR_002G196800v3/POPTR_003G022600v3
Biological process	GO:0000003	reproduction	65/453	65/453	1	1	POPTR_001G015700v3/POPTR_001G050300v3/POPTR_001G055000v3/POPTR_001G066700v3/POPTR_001G070500v3/POPTR_001G083200v3/POPTR_001G094800v3/POPTR_001G097600v3/POPTR_001G099100v3/POPTR_001G099400v3/POPTR_001G109000v3/POPTR_001G120200v3/POPTR_001G125000v3/POPTR_001G126100v3/POPTR_001G137600v3/POPTR_001G137700v3/POPTR_001G137800v3/POPTR_001G141400v3/POPTR_001G163400v3/POPTR_001G167900v3/POPTR_001G178200v3/…
Biological process	GO:0000160	phosphorelay signal transduction system	17/453	17/453	1	1	POPTR_001G094800v3/POPTR_001G154200v3/POPTR_001G169500v3/POPTR_001G397200v3/POPTR_002G039100v3/POPTR_002G072200v3/POPTR_002G167400v3/POPTR_002G172200v3/POPTR_002G172300v3/POPTR_002G172600v3/POPTR_002G201600v3/POPTR_002G228400v3/POPTR_003G033000v3/POPTR_003G050700v3/POPTR_003G136300v3/POPTR_004G047500v3/POPTR_004G141200v3
Biological process	GO:0000271	polysaccharide biosynthetic process	10/453	10/453	1	1	POPTR_001G012200v3/POPTR_001G033800v3/POPTR_001G056300v3/POPTR_001G136200v3/POPTR_001G302600v3/POPTR_001G359100v3/POPTR_002G058700v3/POPTR_002G081100v3/POPTR_002G114000v3/POPTR_002G200300v3
Biological process	GO:0000278	mitotic cell cycle	21/453	21/453	1	1	POPTR_001G065800v3/POPTR_001G178200v3/POPTR_001G225600v3/POPTR_001G254500v3/POPTR_001G264000v3/POPTR_001G275200v3/POPTR_001G295100v3/POPTR_001G301800v3/POPTR_002G002900v3/POPTR_002G003400v3/POPTR_002G044800v3/POPTR_002G052900v3/POPTR_002G087600v3/POPTR_002G167800v3/POPTR_002G200300v3/POPTR_002G225100v3/POPTR_002G228200v3/POPTR_003G021700v3/POPTR_003G202300v3/POPTR_003G215800v3/POPTR_004G095700v3
Biological process	GO:0000280	nuclear division	17/453	17/453	1	1	POPTR_001G050300v3/POPTR_001G097600v3/POPTR_001G099100v3/POPTR_001G178200v3/POPTR_001G254500v3/POPTR_001G264000v3/POPTR_001G275200v3/POPTR_001G295100v3/POPTR_001G331200v3/POPTR_001G343800v3/POPTR_001G348200v3/POPTR_001G377100v3/POPTR_001G465400v3/POPTR_002G002900v3/POPTR_002G044800v3/POPTR_003G021700v3/POPTR_003G202300v3
Biological process	GO:0000902	cell morphogenesis	17/453	17/453	1	1	POPTR_001G012200v3/POPTR_001G082600v3/POPTR_001G103300v3/POPTR_001G103600v3/POPTR_001G120300v3/POPTR_002G014100v3/POPTR_002G023400v3/POPTR_002G046700v3/POPTR_002G058700v3/POPTR_002G081100v3/POPTR_002G167800v3/POPTR_002G209700v3/POPTR_002G218000v3/POPTR_002G223200v3/POPTR_003G021700v3/POPTR_003G044900v3/POPTR_004G000700v3
Biological process	GO:0000910	cytokinesis	10/453	10/453	1	1	POPTR_001G032600v3/POPTR_001G065800v3/POPTR_001G275200v3/POPTR_002G052900v3/POPTR_002G167800v3/POPTR_002G200300v3/POPTR_002G225100v3/POPTR_003G021700v3/POPTR_003G215800v3/POPTR_004G095700v3
Biological process	GO:0001101	response to acid chemical	36/453	36/453	1	1	POPTR_001G044500v3/POPTR_001G050300v3/POPTR_001G055000v3/POPTR_001G062500v3/POPTR_001G084000v3/POPTR_001G103600v3/POPTR_001G115600v3/POPTR_001G142200v3/POPTR_001G163400v3/POPTR_001G219100v3/POPTR_001G243300v3/POPTR_001G246400v3/POPTR_001G333600v3/POPTR_001G358600v3/POPTR_001G392600v3/POPTR_001G397200v3/POPTR_001G451500v3/POPTR_002G001400v3/POPTR_002G011700v3/POPTR_002G039100v3/POPTR_002G052700v3/…
Biological process	GO:0002376	immune system process	14/453	14/453	1	1	POPTR_001G028200v3/POPTR_001G028500v3/POPTR_001G037000v3/POPTR_001G061900v3/POPTR_001G062500v3/POPTR_001G213700v3/POPTR_001G219700v3/POPTR_001G240500v3/POPTR_001G385200v3/POPTR_001G397200v3/POPTR_001G418000v3/POPTR_001G450600v3/POPTR_002G082400v3/POPTR_002G103900v3
Biological process	GO:0003002	regionalization	12/453	12/453	1	1	POPTR_001G120200v3/POPTR_001G137600v3/POPTR_001G141400v3/POPTR_001G156700v3/POPTR_001G248400v3/POPTR_001G359000v3/POPTR_001G372300v3/POPTR_002G019900v3/POPTR_002G024700v3/POPTR_002G049200v3/POPTR_003G062000v3/POPTR_003G093000v3
Biological process	GO:0003006	developmental process involved in reproduction	51/453	51/453	1	1	POPTR_001G015700v3/POPTR_001G055000v3/POPTR_001G066700v3/POPTR_001G070500v3/POPTR_001G083200v3/POPTR_001G094800v3/POPTR_001G099100v3/POPTR_001G099400v3/POPTR_001G109000v3/POPTR_001G120200v3/POPTR_001G126100v3/POPTR_001G137600v3/POPTR_001G137700v3/POPTR_001G137800v3/POPTR_001G141400v3/POPTR_001G163400v3/POPTR_001G167900v3/POPTR_001G189400v3/POPTR_001G233600v3/POPTR_001G245300v3/POPTR_001G248400v3/…
Biological process	GO:0005975	carbohydrate metabolic process	37/453	37/453	1	1	POPTR_001G006500v3/POPTR_001G012200v3/POPTR_001G033800v3/POPTR_001G037700v3/POPTR_001G052300v3/POPTR_001G055000v3/POPTR_001G056300v3/POPTR_001G061100v3/POPTR_001G071000v3/POPTR_001G083200v3/POPTR_001G092200v3/POPTR_001G100000v3/POPTR_001G122400v3/POPTR_001G136200v3/POPTR_001G157400v3/POPTR_001G162700v3/POPTR_001G190400v3/POPTR_001G232800v3/POPTR_001G255100v3/POPTR_001G302600v3/POPTR_001G339500v3/…
Biological process	GO:0005976	polysaccharide metabolic process	20/453	20/453	1	1	POPTR_001G012200v3/POPTR_001G033800v3/POPTR_001G052300v3/POPTR_001G055000v3/POPTR_001G056300v3/POPTR_001G071000v3/POPTR_001G083200v3/POPTR_001G092200v3/POPTR_001G136200v3/POPTR_001G162700v3/POPTR_001G302600v3/POPTR_001G339500v3/POPTR_001G359100v3/POPTR_002G033500v3/POPTR_002G058700v3/POPTR_002G081100v3/POPTR_002G114000v3/POPTR_002G200300v3/POPTR_003G002800v3/POPTR_003G159700v3
Biological process	GO:0006073	cellular glucan metabolic process	12/453	12/453	1	1	POPTR_001G012200v3/POPTR_001G033800v3/POPTR_001G055000v3/POPTR_001G071000v3/POPTR_001G083200v3/POPTR_001G092200v3/POPTR_001G136200v3/POPTR_001G359100v3/POPTR_002G058700v3/POPTR_002G081100v3/POPTR_002G200300v3/POPTR_003G159700v3
Biological process	GO:0006082	organic acid metabolic process	32/453	32/453	1	1	POPTR_001G006600v3/POPTR_001G006700v3/POPTR_001G012700v3/POPTR_001G013500v3/POPTR_001G015500v3/POPTR_001G015600v3/POPTR_001G018700v3/POPTR_001G051700v3/POPTR_001G084000v3/POPTR_001G122400v3/POPTR_001G126700v3/POPTR_001G190400v3/POPTR_001G199100v3/POPTR_001G205000v3/POPTR_001G219100v3/POPTR_001G240500v3/POPTR_001G250300v3/POPTR_001G358100v3/POPTR_001G451500v3/POPTR_002G023400v3/POPTR_002G082400v3/…
Biological process	GO:0006139	nucleobase-containing compound metabolic process	138/453	138/453	1	1	POPTR_001G017500v3/POPTR_001G027200v3/POPTR_001G044500v3/POPTR_001G050300v3/POPTR_001G055000v3/POPTR_001G061800v3/POPTR_001G062500v3/POPTR_001G070500v3/POPTR_001G074000v3/POPTR_001G082700v3/POPTR_001G083500v3/POPTR_001G086700v3/POPTR_001G094800v3/POPTR_001G097600v3/POPTR_001G099100v3/POPTR_001G103300v3/POPTR_001G103600v3/POPTR_001G104900v3/POPTR_001G107300v3/POPTR_001G109400v3/POPTR_001G110800v3/…
Biological process	GO:0006259	DNA metabolic process	35/453	35/453	1	1	POPTR_001G017500v3/POPTR_001G027200v3/POPTR_001G050300v3/POPTR_001G070500v3/POPTR_001G074000v3/POPTR_001G097600v3/POPTR_001G099100v3/POPTR_001G147800v3/POPTR_001G180200v3/POPTR_001G219700v3/POPTR_001G225600v3/POPTR_001G250200v3/POPTR_001G264000v3/POPTR_001G269700v3/POPTR_001G269800v3/POPTR_001G331200v3/POPTR_001G348200v3/POPTR_001G358100v3/POPTR_001G377100v3/POPTR_001G389300v3/POPTR_001G392800v3/…
Biological process	GO:0006260	DNA replication	15/453	15/453	1	1	POPTR_001G050300v3/POPTR_001G070500v3/POPTR_001G074000v3/POPTR_001G180200v3/POPTR_001G250200v3/POPTR_001G389300v3/POPTR_002G008700v3/POPTR_002G023400v3/POPTR_002G040100v3/POPTR_002G210300v3/POPTR_003G015800v3/POPTR_003G017500v3/POPTR_003G044900v3/POPTR_003G157000v3/POPTR_003G202300v3
Biological process	GO:0006261	DNA-dependent DNA replication	10/453	10/453	1	1	POPTR_001G070500v3/POPTR_001G074000v3/POPTR_001G180200v3/POPTR_001G250200v3/POPTR_001G389300v3/POPTR_002G008700v3/POPTR_002G023400v3/POPTR_003G044900v3/POPTR_003G157000v3/POPTR_003G202300v3
Biological process	GO:0006281	DNA repair	17/453	17/453	1	1	POPTR_001G017500v3/POPTR_001G050300v3/POPTR_001G097600v3/POPTR_001G099100v3/POPTR_001G180200v3/POPTR_001G225600v3/POPTR_001G269700v3/POPTR_001G269800v3/POPTR_001G331200v3/POPTR_001G358100v3/POPTR_002G008700v3/POPTR_002G210300v3/POPTR_002G233800v3/POPTR_003G015800v3/POPTR_003G017500v3/POPTR_003G044900v3/POPTR_003G202300v3
Biological process	GO:0006302	double-strand break repair	11/453	11/453	1	1	POPTR_001G097600v3/POPTR_001G099100v3/POPTR_001G180200v3/POPTR_001G225600v3/POPTR_001G331200v3/POPTR_001G358100v3/POPTR_002G008700v3/POPTR_002G210300v3/POPTR_003G015800v3/POPTR_003G017500v3/POPTR_003G202300v3
Biological process	GO:0006310	DNA recombination	15/453	15/453	1	1	POPTR_001G050300v3/POPTR_001G097600v3/POPTR_001G099100v3/POPTR_001G147800v3/POPTR_001G180200v3/POPTR_001G264000v3/POPTR_001G331200v3/POPTR_001G348200v3/POPTR_001G358100v3/POPTR_001G377100v3/POPTR_002G008700v3/POPTR_002G210300v3/POPTR_003G015800v3/POPTR_003G017500v3/POPTR_003G202300v3
Biological process	GO:0006325	chromatin organization	10/453	10/453	1	1	POPTR_001G050300v3/POPTR_001G219700v3/POPTR_001G256000v3/POPTR_001G358100v3/POPTR_001G392800v3/POPTR_001G392900v3/POPTR_002G003400v3/POPTR_002G172000v3/POPTR_002G210300v3/POPTR_003G215800v3
Biological process	GO:0006351	transcription, DNA-templated	105/453	105/453	1	1	POPTR_001G027200v3/POPTR_001G044500v3/POPTR_001G050300v3/POPTR_001G055000v3/POPTR_001G061800v3/POPTR_001G062500v3/POPTR_001G082700v3/POPTR_001G083500v3/POPTR_001G086700v3/POPTR_001G094800v3/POPTR_001G103300v3/POPTR_001G103600v3/POPTR_001G104900v3/POPTR_001G109400v3/POPTR_001G110800v3/POPTR_001G111300v3/POPTR_001G114000v3/POPTR_001G137600v3/POPTR_001G137700v3/POPTR_001G137800v3/POPTR_001G141100v3/…
Biological process	GO:0006355	regulation of transcription, DNA-templated	71/453	71/453	1	1	POPTR_001G027200v3/POPTR_001G044500v3/POPTR_001G050300v3/POPTR_001G061800v3/POPTR_001G062500v3/POPTR_001G082700v3/POPTR_001G083500v3/POPTR_001G086700v3/POPTR_001G103300v3/POPTR_001G104900v3/POPTR_001G109400v3/POPTR_001G111300v3/POPTR_001G114000v3/POPTR_001G137600v3/POPTR_001G137700v3/POPTR_001G141100v3/POPTR_001G142200v3/POPTR_001G142900v3/POPTR_001G143500v3/POPTR_001G147000v3/POPTR_001G157700v3/…
Biological process	GO:0006464	cellular protein modification process	45/453	45/453	1	1	POPTR_001G018700v3/POPTR_001G050300v3/POPTR_001G061600v3/POPTR_001G066700v3/POPTR_001G100900v3/POPTR_001G101000v3/POPTR_001G142000v3/POPTR_001G157400v3/POPTR_001G161600v3/POPTR_001G200000v3/POPTR_001G205000v3/POPTR_001G219700v3/POPTR_001G230600v3/POPTR_001G240500v3/POPTR_001G243300v3/POPTR_001G246400v3/POPTR_001G254500v3/POPTR_001G256000v3/POPTR_001G267700v3/POPTR_001G295600v3/POPTR_001G333600v3/…
Biological process	GO:0006468	protein phosphorylation	17/453	17/453	1	1	POPTR_001G018700v3/POPTR_001G061600v3/POPTR_001G066700v3/POPTR_001G161600v3/POPTR_001G200000v3/POPTR_001G205000v3/POPTR_001G240500v3/POPTR_001G246400v3/POPTR_002G003400v3/POPTR_002G009300v3/POPTR_002G087600v3/POPTR_002G228200v3/POPTR_002G258500v3/POPTR_003G003700v3/POPTR_003G205400v3/POPTR_004G095700v3/POPTR_004G186200v3
Biological process	GO:0006508	proteolysis	20/453	20/453	1	1	POPTR_001G007000v3/POPTR_001G028200v3/POPTR_001G041700v3/POPTR_001G065900v3/POPTR_001G101000v3/POPTR_001G142000v3/POPTR_001G243300v3/POPTR_001G254500v3/POPTR_001G267700v3/POPTR_001G279200v3/POPTR_001G302100v3/POPTR_001G309600v3/POPTR_001G453800v3/POPTR_001G458200v3/POPTR_002G044800v3/POPTR_002G092100v3/POPTR_003G062000v3/POPTR_003G130900v3/POPTR_003G215400v3/POPTR_004G092000v3
Biological process	GO:0006511	ubiquitin-dependent protein catabolic process	15/453	15/453	1	1	POPTR_001G007000v3/POPTR_001G101000v3/POPTR_001G142000v3/POPTR_001G243300v3/POPTR_001G254500v3/POPTR_001G267700v3/POPTR_001G279200v3/POPTR_001G309600v3/POPTR_001G453800v3/POPTR_001G458200v3/POPTR_002G044800v3/POPTR_003G062000v3/POPTR_003G130900v3/POPTR_003G215400v3/POPTR_004G092000v3
Biological process	GO:0006629	lipid metabolic process	35/453	35/453	1	1	POPTR_001G006600v3/POPTR_001G006700v3/POPTR_001G012700v3/POPTR_001G013500v3/POPTR_001G015500v3/POPTR_001G015600v3/POPTR_001G049100v3/POPTR_001G049200v3/POPTR_001G061100v3/POPTR_001G066000v3/POPTR_001G068400v3/POPTR_001G116500v3/POPTR_001G153100v3/POPTR_001G204100v3/POPTR_001G219100v3/POPTR_001G245300v3/POPTR_001G252100v3/POPTR_001G275500v3/POPTR_001G332300v3/POPTR_001G342600v3/POPTR_001G358100v3/…
Biological process	GO:0006720	isoprenoid metabolic process	10/453	10/453	1	1	POPTR_001G049100v3/POPTR_001G049200v3/POPTR_001G066000v3/POPTR_001G219100v3/POPTR_002G108400v3/POPTR_002G126100v3/POPTR_002G150100v3/POPTR_002G150200v3/POPTR_004G090600v3/POPTR_004G150400v3
Biological process	GO:0006725	cellular aromatic compound metabolic process	146/453	146/453	1	1	POPTR_001G007000v3/POPTR_001G017500v3/POPTR_001G027200v3/POPTR_001G044500v3/POPTR_001G050300v3/POPTR_001G055000v3/POPTR_001G061800v3/POPTR_001G062500v3/POPTR_001G070500v3/POPTR_001G074000v3/POPTR_001G082700v3/POPTR_001G083500v3/POPTR_001G086700v3/POPTR_001G094800v3/POPTR_001G097600v3/POPTR_001G099100v3/POPTR_001G103300v3/POPTR_001G103600v3/POPTR_001G104900v3/POPTR_001G107300v3/POPTR_001G109400v3/…
Biological process	GO:0006793	phosphorus metabolic process	29/453	29/453	1	1	POPTR_001G018700v3/POPTR_001G061100v3/POPTR_001G061600v3/POPTR_001G066700v3/POPTR_001G112000v3/POPTR_001G161600v3/POPTR_001G190400v3/POPTR_001G200000v3/POPTR_001G204100v3/POPTR_001G205000v3/POPTR_001G240500v3/POPTR_001G246400v3/POPTR_001G275500v3/POPTR_001G334900v3/POPTR_001G461300v3/POPTR_002G003400v3/POPTR_002G009300v3/POPTR_002G037400v3/POPTR_002G050000v3/POPTR_002G087600v3/POPTR_002G192600v3/…
Biological process	GO:0006796	phosphate-containing compound metabolic process	28/453	28/453	1	1	POPTR_001G018700v3/POPTR_001G061100v3/POPTR_001G061600v3/POPTR_001G066700v3/POPTR_001G161600v3/POPTR_001G190400v3/POPTR_001G200000v3/POPTR_001G204100v3/POPTR_001G205000v3/POPTR_001G240500v3/POPTR_001G246400v3/POPTR_001G275500v3/POPTR_001G334900v3/POPTR_001G461300v3/POPTR_002G003400v3/POPTR_002G009300v3/POPTR_002G037400v3/POPTR_002G050000v3/POPTR_002G087600v3/POPTR_002G192600v3/POPTR_002G228200v3/…
Biological process	GO:0006807	nitrogen compound metabolic process	200/453	200/453	1	1	POPTR_001G007000v3/POPTR_001G017500v3/POPTR_001G018700v3/POPTR_001G025300v3/POPTR_001G027200v3/POPTR_001G028200v3/POPTR_001G041700v3/POPTR_001G044500v3/POPTR_001G046600v3/POPTR_001G050300v3/POPTR_001G051700v3/POPTR_001G055000v3/POPTR_001G061600v3/POPTR_001G061800v3/POPTR_001G062500v3/POPTR_001G065900v3/POPTR_001G066700v3/POPTR_001G070500v3/POPTR_001G074000v3/POPTR_001G082700v3/POPTR_001G083500v3/…
Biological process	GO:0006810	transport	46/453	46/453	1	1	POPTR_001G004500v3/POPTR_001G008500v3/POPTR_001G034400v3/POPTR_001G046800v3/POPTR_001G054700v3/POPTR_001G095600v3/POPTR_001G127100v3/POPTR_001G133800v3/POPTR_001G147500v3/POPTR_001G165900v3/POPTR_001G185700v3/POPTR_001G205400v3/POPTR_001G210900v3/POPTR_001G231400v3/POPTR_001G232700v3/POPTR_001G232900v3/POPTR_001G234700v3/POPTR_001G248400v3/POPTR_001G272900v3/POPTR_001G279200v3/POPTR_001G333600v3/…
Biological process	GO:0006811	ion transport	11/453	11/453	1	1	POPTR_001G004500v3/POPTR_001G046800v3/POPTR_001G133800v3/POPTR_001G185700v3/POPTR_001G205400v3/POPTR_001G234700v3/POPTR_001G347300v3/POPTR_002G011700v3/POPTR_002G059200v3/POPTR_002G082000v3/POPTR_003G099800v3
Biological process	GO:0006928	movement of cell or subcellular component	12/453	12/453	1	1	POPTR_001G000800v3/POPTR_001G104000v3/POPTR_001G115100v3/POPTR_001G182300v3/POPTR_001G233700v3/POPTR_001G360200v3/POPTR_001G436200v3/POPTR_001G467600v3/POPTR_002G027600v3/POPTR_002G081300v3/POPTR_002G110600v3/POPTR_003G127800v3
Biological process	GO:0006950	response to stress	87/453	87/453	1	1	POPTR_001G006500v3/POPTR_001G011400v3/POPTR_001G017500v3/POPTR_001G027200v3/POPTR_001G028200v3/POPTR_001G028500v3/POPTR_001G037000v3/POPTR_001G044500v3/POPTR_001G050300v3/POPTR_001G051700v3/POPTR_001G061600v3/POPTR_001G061900v3/POPTR_001G062500v3/POPTR_001G084000v3/POPTR_001G090300v3/POPTR_001G096800v3/POPTR_001G097600v3/POPTR_001G099100v3/POPTR_001G106100v3/POPTR_001G110800v3/POPTR_001G121000v3/…
Biological process	GO:0006952	defense response	36/453	36/453	1	1	POPTR_001G006500v3/POPTR_001G027200v3/POPTR_001G028200v3/POPTR_001G028500v3/POPTR_001G037000v3/POPTR_001G044500v3/POPTR_001G061600v3/POPTR_001G061900v3/POPTR_001G062500v3/POPTR_001G096800v3/POPTR_001G121000v3/POPTR_001G142200v3/POPTR_001G147500v3/POPTR_001G154200v3/POPTR_001G213700v3/POPTR_001G219700v3/POPTR_001G240500v3/POPTR_001G255100v3/POPTR_001G278300v3/POPTR_001G302100v3/POPTR_001G332300v3/…
Biological process	GO:0006955	immune response	13/453	13/453	1	1	POPTR_001G028200v3/POPTR_001G028500v3/POPTR_001G061900v3/POPTR_001G062500v3/POPTR_001G213700v3/POPTR_001G219700v3/POPTR_001G240500v3/POPTR_001G385200v3/POPTR_001G397200v3/POPTR_001G418000v3/POPTR_001G450600v3/POPTR_002G082400v3/POPTR_002G103900v3
Biological process	GO:0006970	response to osmotic stress	17/453	17/453	1	1	POPTR_001G011400v3/POPTR_001G051700v3/POPTR_001G090300v3/POPTR_001G106100v3/POPTR_001G219100v3/POPTR_001G246400v3/POPTR_001G279200v3/POPTR_001G392600v3/POPTR_002G048600v3/POPTR_002G052700v3/POPTR_002G098100v3/POPTR_002G116500v3/POPTR_002G128900v3/POPTR_002G179100v3/POPTR_002G200300v3/POPTR_002G228200v3/POPTR_002G256000v3
Biological process	GO:0006974	cellular response to DNA damage stimulus	18/453	18/453	1	1	POPTR_001G017500v3/POPTR_001G050300v3/POPTR_001G097600v3/POPTR_001G099100v3/POPTR_001G180200v3/POPTR_001G225600v3/POPTR_001G269700v3/POPTR_001G269800v3/POPTR_001G331200v3/POPTR_001G343800v3/POPTR_001G358100v3/POPTR_002G008700v3/POPTR_002G210300v3/POPTR_002G233800v3/POPTR_003G015800v3/POPTR_003G017500v3/POPTR_003G044900v3/POPTR_003G202300v3
Biological process	GO:0006996	organelle organization	61/453	61/453	1	1	POPTR_001G018700v3/POPTR_001G028500v3/POPTR_001G032600v3/POPTR_001G050300v3/POPTR_001G070500v3/POPTR_001G074000v3/POPTR_001G097600v3/POPTR_001G099100v3/POPTR_001G103300v3/POPTR_001G125000v3/POPTR_001G147500v3/POPTR_001G147800v3/POPTR_001G165900v3/POPTR_001G178200v3/POPTR_001G180200v3/POPTR_001G205000v3/POPTR_001G218100v3/POPTR_001G219700v3/POPTR_001G225600v3/POPTR_001G254500v3/POPTR_001G256000v3/…
Biological process	GO:0007010	cytoskeleton organization	10/453	10/453	1	1	POPTR_001G018700v3/POPTR_001G032600v3/POPTR_001G205000v3/POPTR_001G218100v3/POPTR_002G118000v3/POPTR_002G167800v3/POPTR_002G225100v3/POPTR_002G240200v3/POPTR_003G205400v3/POPTR_004G000700v3
Biological process	GO:0007017	microtubule-based process	22/453	22/453	1	1	POPTR_001G000800v3/POPTR_001G004600v3/POPTR_001G018700v3/POPTR_001G032600v3/POPTR_001G104000v3/POPTR_001G104600v3/POPTR_001G106100v3/POPTR_001G115100v3/POPTR_001G182300v3/POPTR_001G205000v3/POPTR_001G218100v3/POPTR_001G233700v3/POPTR_001G360200v3/POPTR_001G436200v3/POPTR_001G467600v3/POPTR_002G027600v3/POPTR_002G081300v3/POPTR_002G110600v3/POPTR_002G167800v3/POPTR_002G225100v3/POPTR_003G127800v3/…
Biological process	GO:0007018	microtubule-based movement	12/453	12/453	1	1	POPTR_001G000800v3/POPTR_001G104000v3/POPTR_001G115100v3/POPTR_001G182300v3/POPTR_001G233700v3/POPTR_001G360200v3/POPTR_001G436200v3/POPTR_001G467600v3/POPTR_002G027600v3/POPTR_002G081300v3/POPTR_002G110600v3/POPTR_003G127800v3
Biological process	GO:0007049	cell cycle	50/453	50/453	1	1	POPTR_001G032600v3/POPTR_001G050300v3/POPTR_001G065800v3/POPTR_001G070500v3/POPTR_001G074000v3/POPTR_001G097600v3/POPTR_001G099100v3/POPTR_001G125000v3/POPTR_001G141400v3/POPTR_001G147500v3/POPTR_001G177100v3/POPTR_001G178200v3/POPTR_001G225600v3/POPTR_001G250200v3/POPTR_001G254500v3/POPTR_001G257700v3/POPTR_001G264000v3/POPTR_001G272000v3/POPTR_001G275200v3/POPTR_001G292300v3/POPTR_001G295100v3/…
Biological process	GO:0007059	chromosome segregation	12/453	12/453	1	1	POPTR_001G050300v3/POPTR_001G099100v3/POPTR_001G178200v3/POPTR_001G225600v3/POPTR_001G254500v3/POPTR_001G264000v3/POPTR_001G295100v3/POPTR_001G348200v3/POPTR_001G377100v3/POPTR_002G002900v3/POPTR_003G021700v3/POPTR_003G202300v3
Biological process	GO:0007154	cell communication	74/453	74/453	1	1	POPTR_001G007000v3/POPTR_001G046800v3/POPTR_001G055000v3/POPTR_001G061600v3/POPTR_001G062500v3/POPTR_001G084000v3/POPTR_001G094800v3/POPTR_001G103600v3/POPTR_001G109400v3/POPTR_001G141400v3/POPTR_001G142200v3/POPTR_001G151900v3/POPTR_001G154200v3/POPTR_001G156700v3/POPTR_001G161600v3/POPTR_001G169500v3/POPTR_001G177500v3/POPTR_001G190300v3/POPTR_001G200000v3/POPTR_001G217700v3/POPTR_001G219100v3/…
Biological process	GO:0007165	signal transduction	69/453	69/453	1	1	POPTR_001G007000v3/POPTR_001G055000v3/POPTR_001G061600v3/POPTR_001G062500v3/POPTR_001G094800v3/POPTR_001G103600v3/POPTR_001G109400v3/POPTR_001G141400v3/POPTR_001G142200v3/POPTR_001G151900v3/POPTR_001G154200v3/POPTR_001G156700v3/POPTR_001G161600v3/POPTR_001G169500v3/POPTR_001G177500v3/POPTR_001G190300v3/POPTR_001G200000v3/POPTR_001G217700v3/POPTR_001G219100v3/POPTR_001G233600v3/POPTR_001G240500v3/…
Biological process	GO:0007275	multicellular organism development	112/453	112/453	1	1	POPTR_001G015700v3/POPTR_001G018700v3/POPTR_001G049100v3/POPTR_001G051700v3/POPTR_001G055000v3/POPTR_001G066700v3/POPTR_001G070500v3/POPTR_001G082700v3/POPTR_001G083200v3/POPTR_001G083600v3/POPTR_001G094800v3/POPTR_001G099100v3/POPTR_001G099400v3/POPTR_001G103600v3/POPTR_001G109000v3/POPTR_001G115100v3/POPTR_001G120200v3/POPTR_001G126100v3/POPTR_001G137600v3/POPTR_001G137700v3/POPTR_001G137800v3/…
Biological process	GO:0007389	pattern specification process	12/453	12/453	1	1	POPTR_001G120200v3/POPTR_001G137600v3/POPTR_001G141400v3/POPTR_001G156700v3/POPTR_001G248400v3/POPTR_001G359000v3/POPTR_001G372300v3/POPTR_002G019900v3/POPTR_002G024700v3/POPTR_002G049200v3/POPTR_003G062000v3/POPTR_003G093000v3
Biological process	GO:0007568	aging	10/453	10/453	1	1	POPTR_001G083200v3/POPTR_001G099400v3/POPTR_001G167900v3/POPTR_001G189400v3/POPTR_001G267700v3/POPTR_001G382400v3/POPTR_001G451500v3/POPTR_002G152200v3/POPTR_002G164400v3/POPTR_003G113100v3
Biological process	GO:0008104	protein localization	18/453	18/453	1	1	POPTR_001G015700v3/POPTR_001G034400v3/POPTR_001G054700v3/POPTR_001G127100v3/POPTR_001G165900v3/POPTR_001G210900v3/POPTR_001G345100v3/POPTR_001G442500v3/POPTR_001G471300v3/POPTR_002G029200v3/POPTR_002G048600v3/POPTR_002G052900v3/POPTR_002G081100v3/POPTR_002G082900v3/POPTR_002G102400v3/POPTR_002G125300v3/POPTR_002G131400v3/POPTR_003G160400v3
Biological process	GO:0008150	biological_process	453/453	453/453	1	1	POPTR_001G000800v3/POPTR_001G004500v3/POPTR_001G004600v3/POPTR_001G006500v3/POPTR_001G006600v3/POPTR_001G006700v3/POPTR_001G007000v3/POPTR_001G008500v3/POPTR_001G011400v3/POPTR_001G012200v3/POPTR_001G012700v3/POPTR_001G013500v3/POPTR_001G015500v3/POPTR_001G015600v3/POPTR_001G015700v3/POPTR_001G017500v3/POPTR_001G018700v3/POPTR_001G025300v3/POPTR_001G027200v3/POPTR_001G028200v3/POPTR_001G028500v3/…
Biological process	GO:0008152	metabolic process	298/453	298/453	1	1	POPTR_001G006500v3/POPTR_001G006600v3/POPTR_001G006700v3/POPTR_001G007000v3/POPTR_001G011400v3/POPTR_001G012200v3/POPTR_001G012700v3/POPTR_001G013500v3/POPTR_001G015500v3/POPTR_001G015600v3/POPTR_001G017500v3/POPTR_001G018700v3/POPTR_001G025300v3/POPTR_001G027200v3/POPTR_001G028200v3/POPTR_001G028500v3/POPTR_001G033800v3/POPTR_001G037000v3/POPTR_001G037700v3/POPTR_001G041700v3/POPTR_001G044500v3/…
Biological process	GO:0008610	lipid biosynthetic process	20/453	20/453	1	1	POPTR_001G012700v3/POPTR_001G013500v3/POPTR_001G015500v3/POPTR_001G015600v3/POPTR_001G049100v3/POPTR_001G049200v3/POPTR_001G066000v3/POPTR_001G068400v3/POPTR_001G116500v3/POPTR_001G219100v3/POPTR_001G245300v3/POPTR_001G358100v3/POPTR_002G108400v3/POPTR_002G126100v3/POPTR_002G150100v3/POPTR_002G150200v3/POPTR_002G192600v3/POPTR_003G049300v3/POPTR_004G090600v3/POPTR_004G150400v3
Biological process	GO:0009056	catabolic process	45/453	45/453	1	1	POPTR_001G007000v3/POPTR_001G011400v3/POPTR_001G028200v3/POPTR_001G041700v3/POPTR_001G052300v3/POPTR_001G061100v3/POPTR_001G065900v3/POPTR_001G083200v3/POPTR_001G084000v3/POPTR_001G092200v3/POPTR_001G099100v3/POPTR_001G101000v3/POPTR_001G142000v3/POPTR_001G153100v3/POPTR_001G162700v3/POPTR_001G190400v3/POPTR_001G243300v3/POPTR_001G252100v3/POPTR_001G254500v3/POPTR_001G267700v3/POPTR_001G275500v3/…
Biological process	GO:0009057	macromolecule catabolic process	28/453	28/453	1	1	POPTR_001G007000v3/POPTR_001G028200v3/POPTR_001G041700v3/POPTR_001G052300v3/POPTR_001G065900v3/POPTR_001G083200v3/POPTR_001G092200v3/POPTR_001G099100v3/POPTR_001G101000v3/POPTR_001G142000v3/POPTR_001G162700v3/POPTR_001G243300v3/POPTR_001G254500v3/POPTR_001G267700v3/POPTR_001G279200v3/POPTR_001G302100v3/POPTR_001G309600v3/POPTR_001G339500v3/POPTR_001G453800v3/POPTR_001G458200v3/POPTR_002G033500v3/…
Biological process	GO:0009058	biosynthetic process	181/453	181/453	1	1	POPTR_001G012200v3/POPTR_001G012700v3/POPTR_001G013500v3/POPTR_001G015500v3/POPTR_001G015600v3/POPTR_001G018700v3/POPTR_001G025300v3/POPTR_001G027200v3/POPTR_001G033800v3/POPTR_001G044500v3/POPTR_001G046600v3/POPTR_001G049100v3/POPTR_001G049200v3/POPTR_001G050300v3/POPTR_001G051500v3/POPTR_001G051700v3/POPTR_001G055000v3/POPTR_001G056300v3/POPTR_001G061800v3/POPTR_001G062500v3/POPTR_001G066000v3/…
Biological process	GO:0009059	macromolecule biosynthetic process	138/453	138/453	1	1	POPTR_001G012200v3/POPTR_001G025300v3/POPTR_001G027200v3/POPTR_001G033800v3/POPTR_001G044500v3/POPTR_001G046600v3/POPTR_001G050300v3/POPTR_001G055000v3/POPTR_001G056300v3/POPTR_001G061800v3/POPTR_001G062500v3/POPTR_001G070500v3/POPTR_001G074000v3/POPTR_001G082700v3/POPTR_001G083500v3/POPTR_001G086700v3/POPTR_001G094800v3/POPTR_001G103300v3/POPTR_001G103600v3/POPTR_001G104900v3/POPTR_001G109400v3/…
Biological process	GO:0009314	response to radiation	19/453	19/453	1	1	POPTR_001G015700v3/POPTR_001G055000v3/POPTR_001G086700v3/POPTR_001G154200v3/POPTR_001G188500v3/POPTR_001G233600v3/POPTR_001G269700v3/POPTR_001G343800v3/POPTR_001G358100v3/POPTR_001G382500v3/POPTR_001G387700v3/POPTR_002G074900v3/POPTR_002G100600v3/POPTR_002G124400v3/POPTR_002G142800v3/POPTR_002G241400v3/POPTR_003G033500v3/POPTR_003G070400v3/POPTR_004G061600v3
Biological process	GO:0009416	response to light stimulus	16/453	16/453	1	1	POPTR_001G015700v3/POPTR_001G055000v3/POPTR_001G086700v3/POPTR_001G154200v3/POPTR_001G188500v3/POPTR_001G233600v3/POPTR_001G382500v3/POPTR_001G387700v3/POPTR_002G074900v3/POPTR_002G100600v3/POPTR_002G124400v3/POPTR_002G142800v3/POPTR_002G241400v3/POPTR_003G033500v3/POPTR_003G070400v3/POPTR_004G061600v3
Biological process	GO:0009555	pollen development	11/453	11/453	1	1	POPTR_001G051700v3/POPTR_001G099100v3/POPTR_001G109000v3/POPTR_001G180200v3/POPTR_001G225600v3/POPTR_001G377100v3/POPTR_001G465400v3/POPTR_002G008700v3/POPTR_002G044800v3/POPTR_002G142200v3/POPTR_002G210300v3
Biological process	GO:0009605	response to external stimulus	37/453	37/453	1	1	POPTR_001G027200v3/POPTR_001G028200v3/POPTR_001G037000v3/POPTR_001G044500v3/POPTR_001G046800v3/POPTR_001G062500v3/POPTR_001G084000v3/POPTR_001G121000v3/POPTR_001G133000v3/POPTR_001G142200v3/POPTR_001G147500v3/POPTR_001G200000v3/POPTR_001G213700v3/POPTR_001G219700v3/POPTR_001G240500v3/POPTR_001G272900v3/POPTR_001G278300v3/POPTR_001G295600v3/POPTR_001G302100v3/POPTR_001G332300v3/POPTR_001G385200v3/…
Biological process	GO:0009607	response to biotic stimulus	30/453	30/453	1	1	POPTR_001G027200v3/POPTR_001G028200v3/POPTR_001G037000v3/POPTR_001G044500v3/POPTR_001G062500v3/POPTR_001G096800v3/POPTR_001G121000v3/POPTR_001G133000v3/POPTR_001G142200v3/POPTR_001G147500v3/POPTR_001G200000v3/POPTR_001G213700v3/POPTR_001G219700v3/POPTR_001G240500v3/POPTR_001G272900v3/POPTR_001G278300v3/POPTR_001G302100v3/POPTR_001G332300v3/POPTR_001G385200v3/POPTR_001G397200v3/POPTR_001G418000v3/…
Biological process	GO:0009620	response to fungus	10/453	10/453	1	1	POPTR_001G027200v3/POPTR_001G044500v3/POPTR_001G121000v3/POPTR_001G147500v3/POPTR_001G200000v3/POPTR_001G278300v3/POPTR_001G302100v3/POPTR_001G418000v3/POPTR_001G451500v3/POPTR_004G141200v3
Biological process	GO:0009628	response to abiotic stimulus	51/453	51/453	1	1	POPTR_001G011400v3/POPTR_001G015700v3/POPTR_001G051700v3/POPTR_001G055000v3/POPTR_001G084000v3/POPTR_001G086700v3/POPTR_001G090300v3/POPTR_001G106100v3/POPTR_001G110800v3/POPTR_001G136200v3/POPTR_001G142200v3/POPTR_001G154200v3/POPTR_001G188500v3/POPTR_001G219100v3/POPTR_001G230600v3/POPTR_001G233600v3/POPTR_001G243300v3/POPTR_001G246400v3/POPTR_001G269700v3/POPTR_001G279200v3/POPTR_001G295600v3/…
Biological process	GO:0009651	response to salt stress	16/453	16/453	1	1	POPTR_001G011400v3/POPTR_001G051700v3/POPTR_001G090300v3/POPTR_001G106100v3/POPTR_001G219100v3/POPTR_001G246400v3/POPTR_001G279200v3/POPTR_001G392600v3/POPTR_002G048600v3/POPTR_002G052700v3/POPTR_002G098100v3/POPTR_002G116500v3/POPTR_002G128900v3/POPTR_002G179100v3/POPTR_002G200300v3/POPTR_002G256000v3
Biological process	GO:0009653	anatomical structure morphogenesis	43/453	43/453	1	1	POPTR_001G012200v3/POPTR_001G018700v3/POPTR_001G070500v3/POPTR_001G082600v3/POPTR_001G103300v3/POPTR_001G103600v3/POPTR_001G120200v3/POPTR_001G120300v3/POPTR_001G126100v3/POPTR_001G137700v3/POPTR_001G141400v3/POPTR_001G147000v3/POPTR_001G169600v3/POPTR_001G205000v3/POPTR_001G216900v3/POPTR_001G219100v3/POPTR_001G248400v3/POPTR_001G256000v3/POPTR_001G281600v3/POPTR_001G357700v3/POPTR_001G372300v3/…
Biological process	GO:0009719	response to endogenous stimulus	70/453	70/453	1	1	POPTR_001G007000v3/POPTR_001G044500v3/POPTR_001G050300v3/POPTR_001G055000v3/POPTR_001G062500v3/POPTR_001G094800v3/POPTR_001G103600v3/POPTR_001G109400v3/POPTR_001G115600v3/POPTR_001G141400v3/POPTR_001G142200v3/POPTR_001G154200v3/POPTR_001G156700v3/POPTR_001G163400v3/POPTR_001G169500v3/POPTR_001G177500v3/POPTR_001G190300v3/POPTR_001G219100v3/POPTR_001G243300v3/POPTR_001G246400v3/POPTR_001G298300v3/…
Biological process	GO:0009723	response to ethylene	18/453	18/453	1	1	POPTR_001G094800v3/POPTR_001G154200v3/POPTR_001G169500v3/POPTR_001G397200v3/POPTR_002G039100v3/POPTR_002G072200v3/POPTR_002G128900v3/POPTR_002G167400v3/POPTR_002G172200v3/POPTR_002G172300v3/POPTR_002G172600v3/POPTR_002G201600v3/POPTR_002G228400v3/POPTR_003G033000v3/POPTR_003G050700v3/POPTR_003G136300v3/POPTR_004G047500v3/POPTR_004G141200v3
Biological process	GO:0009725	response to hormone	70/453	70/453	1	1	POPTR_001G007000v3/POPTR_001G044500v3/POPTR_001G050300v3/POPTR_001G055000v3/POPTR_001G062500v3/POPTR_001G094800v3/POPTR_001G103600v3/POPTR_001G109400v3/POPTR_001G115600v3/POPTR_001G141400v3/POPTR_001G142200v3/POPTR_001G154200v3/POPTR_001G156700v3/POPTR_001G163400v3/POPTR_001G169500v3/POPTR_001G177500v3/POPTR_001G190300v3/POPTR_001G219100v3/POPTR_001G243300v3/POPTR_001G246400v3/POPTR_001G298300v3/…
Biological process	GO:0009733	response to auxin	22/453	22/453	1	1	POPTR_001G141400v3/POPTR_001G156700v3/POPTR_001G177500v3/POPTR_001G190300v3/POPTR_001G298300v3/POPTR_001G357700v3/POPTR_001G431200v3/POPTR_001G431600v3/POPTR_001G436800v3/POPTR_002G000600v3/POPTR_002G024500v3/POPTR_002G024700v3/POPTR_002G049200v3/POPTR_002G072200v3/POPTR_002G128900v3/POPTR_002G172500v3/POPTR_003G062000v3/POPTR_003G093000v3/POPTR_003G113100v3/POPTR_003G161300v3/POPTR_004G000700v3/…
Biological process	GO:0009734	auxin-activated signaling pathway	19/453	19/453	1	1	POPTR_001G141400v3/POPTR_001G156700v3/POPTR_001G177500v3/POPTR_001G190300v3/POPTR_001G431200v3/POPTR_001G431600v3/POPTR_001G436800v3/POPTR_002G000600v3/POPTR_002G024500v3/POPTR_002G024700v3/POPTR_002G049200v3/POPTR_002G072200v3/POPTR_002G128900v3/POPTR_002G172500v3/POPTR_003G062000v3/POPTR_003G093000v3/POPTR_003G113100v3/POPTR_004G000700v3/POPTR_004G186200v3
Biological process	GO:0009737	response to abscisic acid	20/453	20/453	1	1	POPTR_001G050300v3/POPTR_001G055000v3/POPTR_001G115600v3/POPTR_001G142200v3/POPTR_001G163400v3/POPTR_001G219100v3/POPTR_001G243300v3/POPTR_001G246400v3/POPTR_001G333600v3/POPTR_001G358600v3/POPTR_001G392600v3/POPTR_001G397200v3/POPTR_002G052700v3/POPTR_002G098100v3/POPTR_002G099700v3/POPTR_002G128900v3/POPTR_002G179100v3/POPTR_002G228200v3/POPTR_003G015800v3/POPTR_003G017500v3
Biological process	GO:0009753	response to jasmonic acid	11/453	11/453	1	1	POPTR_001G062500v3/POPTR_001G103600v3/POPTR_001G142200v3/POPTR_001G397200v3/POPTR_002G039100v3/POPTR_002G082400v3/POPTR_002G128900v3/POPTR_002G201600v3/POPTR_003G188800v3/POPTR_003G193400v3/POPTR_003G193500v3
Biological process	GO:0009755	hormone-mediated signaling pathway	50/453	50/453	1	1	POPTR_001G007000v3/POPTR_001G055000v3/POPTR_001G062500v3/POPTR_001G094800v3/POPTR_001G103600v3/POPTR_001G109400v3/POPTR_001G141400v3/POPTR_001G142200v3/POPTR_001G154200v3/POPTR_001G156700v3/POPTR_001G169500v3/POPTR_001G177500v3/POPTR_001G190300v3/POPTR_001G219100v3/POPTR_001G243300v3/POPTR_001G246400v3/POPTR_001G333600v3/POPTR_001G358600v3/POPTR_001G392600v3/POPTR_001G397200v3/POPTR_001G431200v3/…
Biological process	GO:0009790	embryo development	19/453	19/453	1	1	POPTR_001G070500v3/POPTR_001G094800v3/POPTR_001G126100v3/POPTR_001G245300v3/POPTR_001G248400v3/POPTR_001G256000v3/POPTR_001G334900v3/POPTR_001G372300v3/POPTR_001G450200v3/POPTR_002G024700v3/POPTR_002G044800v3/POPTR_002G124100v3/POPTR_002G241300v3/POPTR_002G258500v3/POPTR_003G021700v3/POPTR_003G136300v3/POPTR_003G215800v3/POPTR_004G020400v3/POPTR_004G095700v3
Biological process	GO:0009791	post-embryonic development	56/453	56/453	1	1	POPTR_001G015700v3/POPTR_001G018700v3/POPTR_001G055000v3/POPTR_001G066700v3/POPTR_001G070500v3/POPTR_001G094800v3/POPTR_001G099100v3/POPTR_001G120200v3/POPTR_001G126100v3/POPTR_001G137600v3/POPTR_001G137700v3/POPTR_001G137800v3/POPTR_001G163400v3/POPTR_001G177100v3/POPTR_001G205000v3/POPTR_001G233600v3/POPTR_001G245300v3/POPTR_001G248400v3/POPTR_001G256000v3/POPTR_001G267700v3/POPTR_001G301800v3/…
Biological process	GO:0009793	embryo development ending in seed dormancy	19/453	19/453	1	1	POPTR_001G070500v3/POPTR_001G094800v3/POPTR_001G126100v3/POPTR_001G245300v3/POPTR_001G248400v3/POPTR_001G256000v3/POPTR_001G334900v3/POPTR_001G372300v3/POPTR_001G450200v3/POPTR_002G024700v3/POPTR_002G044800v3/POPTR_002G124100v3/POPTR_002G241300v3/POPTR_002G258500v3/POPTR_003G021700v3/POPTR_003G136300v3/POPTR_003G215800v3/POPTR_004G020400v3/POPTR_004G095700v3
Biological process	GO:0009873	ethylene-activated signaling pathway	17/453	17/453	1	1	POPTR_001G094800v3/POPTR_001G154200v3/POPTR_001G169500v3/POPTR_001G397200v3/POPTR_002G039100v3/POPTR_002G072200v3/POPTR_002G167400v3/POPTR_002G172200v3/POPTR_002G172300v3/POPTR_002G172600v3/POPTR_002G201600v3/POPTR_002G228400v3/POPTR_003G033000v3/POPTR_003G050700v3/POPTR_003G136300v3/POPTR_004G047500v3/POPTR_004G141200v3
Biological process	GO:0009888	tissue development	43/453	43/453	1	1	POPTR_001G066700v3/POPTR_001G070500v3/POPTR_001G082600v3/POPTR_001G103600v3/POPTR_001G120200v3/POPTR_001G126100v3/POPTR_001G141400v3/POPTR_001G147000v3/POPTR_001G154200v3/POPTR_001G156700v3/POPTR_001G169600v3/POPTR_001G177100v3/POPTR_001G206900v3/POPTR_001G216900v3/POPTR_001G218100v3/POPTR_001G248400v3/POPTR_001G301800v3/POPTR_001G372300v3/POPTR_001G389300v3/POPTR_002G003400v3/POPTR_002G019900v3/…
Biological process	GO:0009889	regulation of biosynthetic process	79/453	79/453	1	1	POPTR_001G018700v3/POPTR_001G027200v3/POPTR_001G044500v3/POPTR_001G050300v3/POPTR_001G061800v3/POPTR_001G062500v3/POPTR_001G082700v3/POPTR_001G083500v3/POPTR_001G086700v3/POPTR_001G103300v3/POPTR_001G103600v3/POPTR_001G104900v3/POPTR_001G109400v3/POPTR_001G111300v3/POPTR_001G114000v3/POPTR_001G137600v3/POPTR_001G137700v3/POPTR_001G141100v3/POPTR_001G142200v3/POPTR_001G142900v3/POPTR_001G143500v3/…
Biological process	GO:0009890	negative regulation of biosynthetic process	12/453	12/453	1	1	POPTR_001G018700v3/POPTR_001G044500v3/POPTR_001G050300v3/POPTR_001G062500v3/POPTR_001G205000v3/POPTR_001G219700v3/POPTR_001G358100v3/POPTR_001G397200v3/POPTR_002G172000v3/POPTR_002G228400v3/POPTR_003G205400v3/POPTR_003G215800v3
Biological process	GO:0009891	positive regulation of biosynthetic process	16/453	16/453	1	1	POPTR_001G086700v3/POPTR_001G103600v3/POPTR_001G142200v3/POPTR_001G169600v3/POPTR_001G216900v3/POPTR_001G219100v3/POPTR_001G358100v3/POPTR_001G374200v3/POPTR_001G458200v3/POPTR_002G100600v3/POPTR_002G109600v3/POPTR_002G125300v3/POPTR_002G201600v3/POPTR_003G050700v3/POPTR_003G070400v3/POPTR_003G144900v3
Biological process	GO:0009892	negative regulation of metabolic process	29/453	29/453	1	1	POPTR_001G018700v3/POPTR_001G027200v3/POPTR_001G037000v3/POPTR_001G044500v3/POPTR_001G050300v3/POPTR_001G055000v3/POPTR_001G062500v3/POPTR_001G083500v3/POPTR_001G097600v3/POPTR_001G111300v3/POPTR_001G180200v3/POPTR_001G205000v3/POPTR_001G213700v3/POPTR_001G219700v3/POPTR_001G231800v3/POPTR_001G331200v3/POPTR_001G358100v3/POPTR_001G392800v3/POPTR_001G392900v3/POPTR_001G397200v3/POPTR_002G008700v3/…
Biological process	GO:0009893	positive regulation of metabolic process	22/453	22/453	1	1	POPTR_001G055000v3/POPTR_001G086700v3/POPTR_001G103600v3/POPTR_001G137700v3/POPTR_001G142200v3/POPTR_001G169600v3/POPTR_001G216900v3/POPTR_001G219100v3/POPTR_001G358100v3/POPTR_001G374200v3/POPTR_001G377100v3/POPTR_001G458200v3/POPTR_002G087600v3/POPTR_002G100600v3/POPTR_002G109600v3/POPTR_002G125300v3/POPTR_002G201600v3/POPTR_002G228200v3/POPTR_003G050700v3/POPTR_003G070400v3/POPTR_003G144900v3/…
Biological process	GO:0009908	flower development	17/453	17/453	1	1	POPTR_001G015700v3/POPTR_001G066700v3/POPTR_001G120200v3/POPTR_001G137600v3/POPTR_001G137700v3/POPTR_001G137800v3/POPTR_001G233600v3/POPTR_001G267700v3/POPTR_001G372300v3/POPTR_001G382500v3/POPTR_002G019900v3/POPTR_002G024700v3/POPTR_002G070400v3/POPTR_002G109600v3/POPTR_002G124400v3/POPTR_002G130200v3/POPTR_002G142200v3
Biological process	GO:0009966	regulation of signal transduction	12/453	12/453	1	1	POPTR_001G007000v3/POPTR_001G062500v3/POPTR_001G109400v3/POPTR_001G219100v3/POPTR_001G333600v3/POPTR_001G358600v3/POPTR_001G392600v3/POPTR_001G397200v3/POPTR_002G072200v3/POPTR_002G128900v3/POPTR_003G062000v3/POPTR_004G000700v3
Biological process	GO:0009987	cellular process	363/453	363/453	1	1	POPTR_001G000800v3/POPTR_001G004600v3/POPTR_001G006600v3/POPTR_001G006700v3/POPTR_001G007000v3/POPTR_001G011400v3/POPTR_001G012200v3/POPTR_001G012700v3/POPTR_001G013500v3/POPTR_001G015500v3/POPTR_001G015600v3/POPTR_001G017500v3/POPTR_001G018700v3/POPTR_001G025300v3/POPTR_001G027200v3/POPTR_001G028200v3/POPTR_001G028500v3/POPTR_001G032600v3/POPTR_001G033800v3/POPTR_001G037000v3/POPTR_001G044500v3/…
Biological process	GO:0010015	root morphogenesis	15/453	15/453	1	1	POPTR_001G018700v3/POPTR_001G070500v3/POPTR_001G141400v3/POPTR_001G147000v3/POPTR_001G169600v3/POPTR_001G205000v3/POPTR_001G216900v3/POPTR_001G357700v3/POPTR_002G072200v3/POPTR_002G167800v3/POPTR_002G218000v3/POPTR_002G223200v3/POPTR_003G093000v3/POPTR_003G144900v3/POPTR_003G205400v3
Biological process	GO:0010016	shoot system morphogenesis	11/453	11/453	1	1	POPTR_001G126100v3/POPTR_001G137700v3/POPTR_001G219100v3/POPTR_001G248400v3/POPTR_001G256000v3/POPTR_001G281600v3/POPTR_001G372300v3/POPTR_002G112900v3/POPTR_002G167800v3/POPTR_002G241300v3/POPTR_003G062000v3
Biological process	GO:0010033	response to organic substance	77/453	77/453	1	1	POPTR_001G007000v3/POPTR_001G044500v3/POPTR_001G050300v3/POPTR_001G055000v3/POPTR_001G062500v3/POPTR_001G094800v3/POPTR_001G101000v3/POPTR_001G103600v3/POPTR_001G109400v3/POPTR_001G115600v3/POPTR_001G141400v3/POPTR_001G142200v3/POPTR_001G154200v3/POPTR_001G156700v3/POPTR_001G163400v3/POPTR_001G169500v3/POPTR_001G177500v3/POPTR_001G190300v3/POPTR_001G219100v3/POPTR_001G243300v3/POPTR_001G246400v3/…
Biological process	GO:0010035	response to inorganic substance	15/453	15/453	1	1	POPTR_001G084000v3/POPTR_001G101000v3/POPTR_001G142200v3/POPTR_001G147500v3/POPTR_001G219100v3/POPTR_001G243300v3/POPTR_002G001400v3/POPTR_002G011700v3/POPTR_002G082000v3/POPTR_002G098100v3/POPTR_002G128900v3/POPTR_002G179100v3/POPTR_002G200300v3/POPTR_003G033000v3/POPTR_003G130900v3
Biological process	GO:0010087	phloem or xylem histogenesis	12/453	12/453	1	1	POPTR_001G126100v3/POPTR_001G154200v3/POPTR_001G156700v3/POPTR_001G206900v3/POPTR_001G248400v3/POPTR_001G389300v3/POPTR_002G049200v3/POPTR_002G124100v3/POPTR_002G241300v3/POPTR_002G258500v3/POPTR_003G022800v3/POPTR_004G141200v3
Biological process	GO:0010154	fruit development	28/453	28/453	1	1	POPTR_001G070500v3/POPTR_001G083200v3/POPTR_001G094800v3/POPTR_001G099100v3/POPTR_001G099400v3/POPTR_001G120200v3/POPTR_001G126100v3/POPTR_001G163400v3/POPTR_001G167900v3/POPTR_001G189400v3/POPTR_001G245300v3/POPTR_001G248400v3/POPTR_001G256000v3/POPTR_001G301800v3/POPTR_001G334900v3/POPTR_001G372300v3/POPTR_001G450200v3/POPTR_002G024700v3/POPTR_002G044800v3/POPTR_002G124100v3/POPTR_002G124400v3/…
Biological process	GO:0010200	response to chitin	13/453	13/453	1	1	POPTR_001G044500v3/POPTR_001G101000v3/POPTR_001G142200v3/POPTR_001G154200v3/POPTR_001G243300v3/POPTR_001G397200v3/POPTR_002G070500v3/POPTR_002G128900v3/POPTR_002G164400v3/POPTR_002G168700v3/POPTR_002G228400v3/POPTR_003G130900v3/POPTR_004G141200v3
Biological process	GO:0010243	response to organonitrogen compound	14/453	14/453	1	1	POPTR_001G044500v3/POPTR_001G101000v3/POPTR_001G142200v3/POPTR_001G154200v3/POPTR_001G243300v3/POPTR_001G397200v3/POPTR_001G458200v3/POPTR_002G070500v3/POPTR_002G128900v3/POPTR_002G164400v3/POPTR_002G168700v3/POPTR_002G228400v3/POPTR_003G130900v3/POPTR_004G141200v3
Biological process	GO:0010467	gene expression	120/453	120/453	1	1	POPTR_001G025300v3/POPTR_001G027200v3/POPTR_001G037000v3/POPTR_001G044500v3/POPTR_001G046600v3/POPTR_001G050300v3/POPTR_001G055000v3/POPTR_001G061800v3/POPTR_001G062500v3/POPTR_001G082700v3/POPTR_001G083500v3/POPTR_001G086700v3/POPTR_001G094800v3/POPTR_001G103300v3/POPTR_001G103600v3/POPTR_001G104900v3/POPTR_001G109400v3/POPTR_001G110800v3/POPTR_001G111300v3/POPTR_001G114000v3/POPTR_001G137600v3/…
Biological process	GO:0010468	regulation of gene expression	80/453	80/453	1	1	POPTR_001G027200v3/POPTR_001G037000v3/POPTR_001G044500v3/POPTR_001G050300v3/POPTR_001G055000v3/POPTR_001G061800v3/POPTR_001G062500v3/POPTR_001G082700v3/POPTR_001G083500v3/POPTR_001G086700v3/POPTR_001G103300v3/POPTR_001G104900v3/POPTR_001G109400v3/POPTR_001G111300v3/POPTR_001G114000v3/POPTR_001G137600v3/POPTR_001G137700v3/POPTR_001G141100v3/POPTR_001G142200v3/POPTR_001G142900v3/POPTR_001G143500v3/…
Biological process	GO:0010498	proteasomal protein catabolic process	12/453	12/453	1	1	POPTR_001G007000v3/POPTR_001G101000v3/POPTR_001G243300v3/POPTR_001G254500v3/POPTR_001G267700v3/POPTR_001G279200v3/POPTR_001G309600v3/POPTR_001G453800v3/POPTR_001G458200v3/POPTR_002G044800v3/POPTR_003G062000v3/POPTR_003G130900v3
Biological process	GO:0010556	regulation of macromolecule biosynthetic process	72/453	72/453	1	1	POPTR_001G027200v3/POPTR_001G044500v3/POPTR_001G050300v3/POPTR_001G061800v3/POPTR_001G062500v3/POPTR_001G082700v3/POPTR_001G083500v3/POPTR_001G086700v3/POPTR_001G103300v3/POPTR_001G104900v3/POPTR_001G109400v3/POPTR_001G111300v3/POPTR_001G114000v3/POPTR_001G137600v3/POPTR_001G137700v3/POPTR_001G141100v3/POPTR_001G142200v3/POPTR_001G142900v3/POPTR_001G143500v3/POPTR_001G147000v3/POPTR_001G157700v3/…
Biological process	GO:0010557	positive regulation of macromolecule biosynthetic process	15/453	15/453	1	1	POPTR_001G086700v3/POPTR_001G142200v3/POPTR_001G169600v3/POPTR_001G216900v3/POPTR_001G219100v3/POPTR_001G358100v3/POPTR_001G374200v3/POPTR_001G458200v3/POPTR_002G100600v3/POPTR_002G109600v3/POPTR_002G125300v3/POPTR_002G201600v3/POPTR_003G050700v3/POPTR_003G070400v3/POPTR_003G144900v3
Biological process	GO:0010564	regulation of cell cycle process	12/453	12/453	1	1	POPTR_001G097600v3/POPTR_001G254500v3/POPTR_001G295100v3/POPTR_001G331200v3/POPTR_001G343800v3/POPTR_001G358100v3/POPTR_001G377100v3/POPTR_001G389300v3/POPTR_002G002900v3/POPTR_002G003400v3/POPTR_003G021700v3/POPTR_003G202300v3
Biological process	GO:0010604	positive regulation of macromolecule metabolic process	21/453	21/453	1	1	POPTR_001G055000v3/POPTR_001G086700v3/POPTR_001G137700v3/POPTR_001G142200v3/POPTR_001G169600v3/POPTR_001G216900v3/POPTR_001G219100v3/POPTR_001G358100v3/POPTR_001G374200v3/POPTR_001G377100v3/POPTR_001G458200v3/POPTR_002G087600v3/POPTR_002G100600v3/POPTR_002G109600v3/POPTR_002G125300v3/POPTR_002G201600v3/POPTR_002G228200v3/POPTR_003G050700v3/POPTR_003G070400v3/POPTR_003G144900v3/POPTR_004G006300v3
Biological process	GO:0010605	negative regulation of macromolecule metabolic process	26/453	26/453	1	1	POPTR_001G027200v3/POPTR_001G037000v3/POPTR_001G044500v3/POPTR_001G050300v3/POPTR_001G055000v3/POPTR_001G062500v3/POPTR_001G083500v3/POPTR_001G097600v3/POPTR_001G111300v3/POPTR_001G180200v3/POPTR_001G213700v3/POPTR_001G219700v3/POPTR_001G231800v3/POPTR_001G331200v3/POPTR_001G358100v3/POPTR_001G392800v3/POPTR_001G392900v3/POPTR_001G397200v3/POPTR_002G008700v3/POPTR_002G153600v3/POPTR_002G172000v3/…
Biological process	GO:0010628	positive regulation of gene expression	17/453	17/453	1	1	POPTR_001G086700v3/POPTR_001G137700v3/POPTR_001G142200v3/POPTR_001G169600v3/POPTR_001G216900v3/POPTR_001G219100v3/POPTR_001G358100v3/POPTR_001G374200v3/POPTR_001G458200v3/POPTR_002G100600v3/POPTR_002G109600v3/POPTR_002G125300v3/POPTR_002G201600v3/POPTR_003G050700v3/POPTR_003G070400v3/POPTR_003G144900v3/POPTR_004G006300v3
Biological process	GO:0010629	negative regulation of gene expression	19/453	19/453	1	1	POPTR_001G027200v3/POPTR_001G037000v3/POPTR_001G044500v3/POPTR_001G050300v3/POPTR_001G083500v3/POPTR_001G111300v3/POPTR_001G213700v3/POPTR_001G219700v3/POPTR_001G231800v3/POPTR_001G392800v3/POPTR_001G392900v3/POPTR_001G397200v3/POPTR_002G153600v3/POPTR_002G172000v3/POPTR_002G228400v3/POPTR_003G187900v3/POPTR_003G188100v3/POPTR_003G215800v3/POPTR_004G006300v3
Biological process	GO:0010646	regulation of cell communication	12/453	12/453	1	1	POPTR_001G007000v3/POPTR_001G062500v3/POPTR_001G109400v3/POPTR_001G219100v3/POPTR_001G333600v3/POPTR_001G358600v3/POPTR_001G392600v3/POPTR_001G397200v3/POPTR_002G072200v3/POPTR_002G128900v3/POPTR_003G062000v3/POPTR_004G000700v3
Biological process	GO:0010817	regulation of hormone levels	18/453	18/453	1	1	POPTR_001G006600v3/POPTR_001G006700v3/POPTR_001G018700v3/POPTR_001G099400v3/POPTR_001G189400v3/POPTR_001G205000v3/POPTR_001G240500v3/POPTR_001G451500v3/POPTR_002G072200v3/POPTR_002G082400v3/POPTR_002G108400v3/POPTR_002G126100v3/POPTR_003G188800v3/POPTR_003G193400v3/POPTR_003G193500v3/POPTR_003G205400v3/POPTR_004G181800v3/POPTR_004G186200v3
Biological process	GO:0015031	protein transport	14/453	14/453	1	1	POPTR_001G034400v3/POPTR_001G054700v3/POPTR_001G127100v3/POPTR_001G165900v3/POPTR_001G210900v3/POPTR_001G345100v3/POPTR_001G442500v3/POPTR_001G471300v3/POPTR_002G029200v3/POPTR_002G052900v3/POPTR_002G082900v3/POPTR_002G102400v3/POPTR_002G125300v3/POPTR_003G160400v3
Biological process	GO:0015833	peptide transport	15/453	15/453	1	1	POPTR_001G034400v3/POPTR_001G054700v3/POPTR_001G127100v3/POPTR_001G165900v3/POPTR_001G210900v3/POPTR_001G272900v3/POPTR_001G345100v3/POPTR_001G442500v3/POPTR_001G471300v3/POPTR_002G029200v3/POPTR_002G052900v3/POPTR_002G082900v3/POPTR_002G102400v3/POPTR_002G125300v3/POPTR_003G160400v3
Biological process	GO:0016042	lipid catabolic process	12/453	12/453	1	1	POPTR_001G061100v3/POPTR_001G153100v3/POPTR_001G252100v3/POPTR_001G275500v3/POPTR_001G332300v3/POPTR_001G342600v3/POPTR_002G058100v3/POPTR_002G108400v3/POPTR_002G126100v3/POPTR_003G071500v3/POPTR_003G141300v3/POPTR_004G051900v3
Biological process	GO:0016043	cellular component organization	93/453	93/453	1	1	POPTR_001G012200v3/POPTR_001G018700v3/POPTR_001G028500v3/POPTR_001G032600v3/POPTR_001G033800v3/POPTR_001G050300v3/POPTR_001G070500v3/POPTR_001G071000v3/POPTR_001G074000v3/POPTR_001G082600v3/POPTR_001G084000v3/POPTR_001G092200v3/POPTR_001G097600v3/POPTR_001G099100v3/POPTR_001G103300v3/POPTR_001G103600v3/POPTR_001G109000v3/POPTR_001G112000v3/POPTR_001G120300v3/POPTR_001G125000v3/POPTR_001G136200v3/…
Biological process	GO:0016049	cell growth	13/453	13/453	1	1	POPTR_001G065800v3/POPTR_001G120300v3/POPTR_001G147000v3/POPTR_002G014100v3/POPTR_002G046700v3/POPTR_002G072200v3/POPTR_002G081100v3/POPTR_002G100600v3/POPTR_002G167800v3/POPTR_002G209700v3/POPTR_002G218000v3/POPTR_002G223200v3/POPTR_003G021700v3
Biological process	GO:0016051	carbohydrate biosynthetic process	10/453	10/453	1	1	POPTR_001G012200v3/POPTR_001G033800v3/POPTR_001G056300v3/POPTR_001G136200v3/POPTR_001G302600v3/POPTR_001G359100v3/POPTR_002G058700v3/POPTR_002G081100v3/POPTR_002G114000v3/POPTR_002G200300v3
Biological process	GO:0016053	organic acid biosynthetic process	15/453	15/453	1	1	POPTR_001G012700v3/POPTR_001G013500v3/POPTR_001G015500v3/POPTR_001G015600v3/POPTR_001G051700v3/POPTR_001G084000v3/POPTR_001G126700v3/POPTR_001G190400v3/POPTR_001G199100v3/POPTR_001G219100v3/POPTR_001G240500v3/POPTR_001G250300v3/POPTR_001G358100v3/POPTR_002G108400v3/POPTR_003G049300v3
Biological process	GO:0016070	RNA metabolic process	110/453	110/453	1	1	POPTR_001G027200v3/POPTR_001G044500v3/POPTR_001G050300v3/POPTR_001G055000v3/POPTR_001G061800v3/POPTR_001G062500v3/POPTR_001G082700v3/POPTR_001G083500v3/POPTR_001G086700v3/POPTR_001G094800v3/POPTR_001G103300v3/POPTR_001G103600v3/POPTR_001G104900v3/POPTR_001G107300v3/POPTR_001G109400v3/POPTR_001G110800v3/POPTR_001G111300v3/POPTR_001G114000v3/POPTR_001G137600v3/POPTR_001G137700v3/POPTR_001G137800v3/…
Biological process	GO:0016192	vesicle-mediated transport	11/453	11/453	1	1	POPTR_001G147500v3/POPTR_001G210900v3/POPTR_001G279200v3/POPTR_001G333600v3/POPTR_001G472300v3/POPTR_002G082900v3/POPTR_002G102400v3/POPTR_002G131400v3/POPTR_003G021700v3/POPTR_003G196000v3/POPTR_004G000700v3
Biological process	GO:0016310	phosphorylation	18/453	18/453	1	1	POPTR_001G018700v3/POPTR_001G061600v3/POPTR_001G066700v3/POPTR_001G161600v3/POPTR_001G190400v3/POPTR_001G200000v3/POPTR_001G205000v3/POPTR_001G240500v3/POPTR_001G246400v3/POPTR_002G003400v3/POPTR_002G009300v3/POPTR_002G087600v3/POPTR_002G228200v3/POPTR_002G258500v3/POPTR_003G003700v3/POPTR_003G205400v3/POPTR_004G095700v3/POPTR_004G186200v3
Biological process	GO:0016458	gene silencing	15/453	15/453	1	1	POPTR_001G027200v3/POPTR_001G037000v3/POPTR_001G050300v3/POPTR_001G111300v3/POPTR_001G213700v3/POPTR_001G219700v3/POPTR_001G231800v3/POPTR_001G392800v3/POPTR_001G392900v3/POPTR_002G153600v3/POPTR_002G172000v3/POPTR_003G187900v3/POPTR_003G188100v3/POPTR_003G215800v3/POPTR_004G006300v3
Biological process	GO:0016567	protein ubiquitination	15/453	15/453	1	1	POPTR_001G100900v3/POPTR_001G101000v3/POPTR_001G230600v3/POPTR_001G243300v3/POPTR_001G254500v3/POPTR_001G267700v3/POPTR_001G295600v3/POPTR_001G333600v3/POPTR_001G389300v3/POPTR_002G044800v3/POPTR_002G052700v3/POPTR_002G070500v3/POPTR_002G209700v3/POPTR_003G130900v3/POPTR_003G215400v3
Biological process	GO:0017144	drug metabolic process	12/453	12/453	1	1	POPTR_001G011400v3/POPTR_001G052300v3/POPTR_001G084000v3/POPTR_001G126700v3/POPTR_001G162700v3/POPTR_001G190400v3/POPTR_001G240500v3/POPTR_001G339500v3/POPTR_001G351000v3/POPTR_001G451500v3/POPTR_002G114000v3/POPTR_003G002800v3
Biological process	GO:0018130	heterocycle biosynthetic process	115/453	115/453	1	1	POPTR_001G027200v3/POPTR_001G044500v3/POPTR_001G050300v3/POPTR_001G055000v3/POPTR_001G061800v3/POPTR_001G062500v3/POPTR_001G082700v3/POPTR_001G083500v3/POPTR_001G086700v3/POPTR_001G094800v3/POPTR_001G103300v3/POPTR_001G103600v3/POPTR_001G104900v3/POPTR_001G109400v3/POPTR_001G110800v3/POPTR_001G111300v3/POPTR_001G112000v3/POPTR_001G114000v3/POPTR_001G126700v3/POPTR_001G137600v3/POPTR_001G137700v3/…
Biological process	GO:0019219	regulation of nucleobase-containing compound metabolic process	75/453	75/453	1	1	POPTR_001G027200v3/POPTR_001G044500v3/POPTR_001G050300v3/POPTR_001G061800v3/POPTR_001G062500v3/POPTR_001G082700v3/POPTR_001G083500v3/POPTR_001G086700v3/POPTR_001G097600v3/POPTR_001G103300v3/POPTR_001G104900v3/POPTR_001G109400v3/POPTR_001G111300v3/POPTR_001G114000v3/POPTR_001G137600v3/POPTR_001G137700v3/POPTR_001G141100v3/POPTR_001G142200v3/POPTR_001G142900v3/POPTR_001G143500v3/POPTR_001G147000v3/…
Biological process	GO:0019222	regulation of metabolic process	95/453	95/453	1	1	POPTR_001G007000v3/POPTR_001G018700v3/POPTR_001G027200v3/POPTR_001G037000v3/POPTR_001G044500v3/POPTR_001G050300v3/POPTR_001G055000v3/POPTR_001G061800v3/POPTR_001G062500v3/POPTR_001G082700v3/POPTR_001G083500v3/POPTR_001G086700v3/POPTR_001G097600v3/POPTR_001G103300v3/POPTR_001G103600v3/POPTR_001G104900v3/POPTR_001G109400v3/POPTR_001G111300v3/POPTR_001G114000v3/POPTR_001G137600v3/POPTR_001G137700v3/…
Biological process	GO:0019438	aromatic compound biosynthetic process	118/453	118/453	1	1	POPTR_001G027200v3/POPTR_001G044500v3/POPTR_001G050300v3/POPTR_001G055000v3/POPTR_001G061800v3/POPTR_001G062500v3/POPTR_001G082700v3/POPTR_001G083500v3/POPTR_001G086700v3/POPTR_001G094800v3/POPTR_001G103300v3/POPTR_001G103600v3/POPTR_001G104900v3/POPTR_001G109400v3/POPTR_001G110800v3/POPTR_001G111300v3/POPTR_001G112000v3/POPTR_001G114000v3/POPTR_001G137600v3/POPTR_001G137700v3/POPTR_001G137800v3/…
Biological process	GO:0019538	protein metabolic process	65/453	65/453	1	1	POPTR_001G007000v3/POPTR_001G018700v3/POPTR_001G025300v3/POPTR_001G028200v3/POPTR_001G041700v3/POPTR_001G046600v3/POPTR_001G050300v3/POPTR_001G055000v3/POPTR_001G061600v3/POPTR_001G065900v3/POPTR_001G066700v3/POPTR_001G100900v3/POPTR_001G101000v3/POPTR_001G142000v3/POPTR_001G157400v3/POPTR_001G161600v3/POPTR_001G164000v3/POPTR_001G200000v3/POPTR_001G205000v3/POPTR_001G213700v3/POPTR_001G219700v3/…
Biological process	GO:0019637	organophosphate metabolic process	11/453	11/453	1	1	POPTR_001G061100v3/POPTR_001G190400v3/POPTR_001G204100v3/POPTR_001G275500v3/POPTR_001G334900v3/POPTR_001G461300v3/POPTR_002G037400v3/POPTR_002G050000v3/POPTR_002G192600v3/POPTR_004G090600v3/POPTR_004G150400v3
Biological process	GO:0019725	cellular homeostasis	11/453	11/453	1	1	POPTR_001G028500v3/POPTR_001G060600v3/POPTR_001G061100v3/POPTR_001G190400v3/POPTR_001G234700v3/POPTR_001G280400v3/POPTR_001G297900v3/POPTR_001G325800v3/POPTR_001G392600v3/POPTR_001G448300v3/POPTR_002G241400v3
Biological process	GO:0019752	carboxylic acid metabolic process	29/453	29/453	1	1	POPTR_001G006600v3/POPTR_001G006700v3/POPTR_001G012700v3/POPTR_001G013500v3/POPTR_001G015500v3/POPTR_001G015600v3/POPTR_001G018700v3/POPTR_001G051700v3/POPTR_001G084000v3/POPTR_001G122400v3/POPTR_001G126700v3/POPTR_001G190400v3/POPTR_001G199100v3/POPTR_001G205000v3/POPTR_001G219100v3/POPTR_001G240500v3/POPTR_001G250300v3/POPTR_001G358100v3/POPTR_001G451500v3/POPTR_002G082400v3/POPTR_002G108400v3/…
Biological process	GO:0019941	modification-dependent protein catabolic process	15/453	15/453	1	1	POPTR_001G007000v3/POPTR_001G101000v3/POPTR_001G142000v3/POPTR_001G243300v3/POPTR_001G254500v3/POPTR_001G267700v3/POPTR_001G279200v3/POPTR_001G309600v3/POPTR_001G453800v3/POPTR_001G458200v3/POPTR_002G044800v3/POPTR_003G062000v3/POPTR_003G130900v3/POPTR_003G215400v3/POPTR_004G092000v3
Biological process	GO:0022402	cell cycle process	34/453	34/453	1	1	POPTR_001G032600v3/POPTR_001G050300v3/POPTR_001G065800v3/POPTR_001G097600v3/POPTR_001G099100v3/POPTR_001G141400v3/POPTR_001G178200v3/POPTR_001G225600v3/POPTR_001G254500v3/POPTR_001G264000v3/POPTR_001G275200v3/POPTR_001G295100v3/POPTR_001G301800v3/POPTR_001G331200v3/POPTR_001G343800v3/POPTR_001G348200v3/POPTR_001G358100v3/POPTR_001G377100v3/POPTR_001G389300v3/POPTR_001G465400v3/POPTR_002G002900v3/…
Biological process	GO:0022414	reproductive process	65/453	65/453	1	1	POPTR_001G015700v3/POPTR_001G050300v3/POPTR_001G055000v3/POPTR_001G066700v3/POPTR_001G070500v3/POPTR_001G083200v3/POPTR_001G094800v3/POPTR_001G097600v3/POPTR_001G099100v3/POPTR_001G099400v3/POPTR_001G109000v3/POPTR_001G120200v3/POPTR_001G125000v3/POPTR_001G126100v3/POPTR_001G137600v3/POPTR_001G137700v3/POPTR_001G137800v3/POPTR_001G141400v3/POPTR_001G163400v3/POPTR_001G167900v3/POPTR_001G178200v3/…
Biological process	GO:0022603	regulation of anatomical structure morphogenesis	13/453	13/453	1	1	POPTR_001G012200v3/POPTR_001G103300v3/POPTR_001G141400v3/POPTR_001G219100v3/POPTR_002G003400v3/POPTR_002G014100v3/POPTR_002G019900v3/POPTR_002G046700v3/POPTR_002G058700v3/POPTR_002G081100v3/POPTR_002G210300v3/POPTR_003G093000v3/POPTR_004G000700v3
Biological process	GO:0022607	cellular component assembly	16/453	16/453	1	1	POPTR_001G084000v3/POPTR_001G099100v3/POPTR_001G178200v3/POPTR_001G275200v3/POPTR_001G348200v3/POPTR_001G458200v3/POPTR_002G062200v3/POPTR_002G118000v3/POPTR_002G167800v3/POPTR_002G200300v3/POPTR_002G210300v3/POPTR_002G225100v3/POPTR_002G240200v3/POPTR_003G049300v3/POPTR_003G202300v3/POPTR_003G215400v3
Biological process	GO:0022622	root system development	26/453	26/453	1	1	POPTR_001G018700v3/POPTR_001G051700v3/POPTR_001G070500v3/POPTR_001G094800v3/POPTR_001G115100v3/POPTR_001G141400v3/POPTR_001G147000v3/POPTR_001G169600v3/POPTR_001G180200v3/POPTR_001G205000v3/POPTR_001G216900v3/POPTR_001G248400v3/POPTR_001G357700v3/POPTR_002G008700v3/POPTR_002G024700v3/POPTR_002G072200v3/POPTR_002G115100v3/POPTR_002G152200v3/POPTR_002G167800v3/POPTR_002G168700v3/POPTR_002G218000v3/…
Biological process	GO:0023051	regulation of signaling	12/453	12/453	1	1	POPTR_001G007000v3/POPTR_001G062500v3/POPTR_001G109400v3/POPTR_001G219100v3/POPTR_001G333600v3/POPTR_001G358600v3/POPTR_001G392600v3/POPTR_001G397200v3/POPTR_002G072200v3/POPTR_002G128900v3/POPTR_003G062000v3/POPTR_004G000700v3
Biological process	GO:0023052	signaling	71/453	71/453	1	1	POPTR_001G007000v3/POPTR_001G055000v3/POPTR_001G061600v3/POPTR_001G062500v3/POPTR_001G094800v3/POPTR_001G103600v3/POPTR_001G109400v3/POPTR_001G141400v3/POPTR_001G142200v3/POPTR_001G151900v3/POPTR_001G154200v3/POPTR_001G156700v3/POPTR_001G161600v3/POPTR_001G169500v3/POPTR_001G177500v3/POPTR_001G190300v3/POPTR_001G200000v3/POPTR_001G217700v3/POPTR_001G219100v3/POPTR_001G233600v3/POPTR_001G240500v3/…
Biological process	GO:0030154	cell differentiation	33/453	33/453	1	1	POPTR_001G053500v3/POPTR_001G082600v3/POPTR_001G086700v3/POPTR_001G103600v3/POPTR_001G109000v3/POPTR_001G120200v3/POPTR_001G137600v3/POPTR_001G137800v3/POPTR_001G147000v3/POPTR_001G169600v3/POPTR_001G188500v3/POPTR_001G188800v3/POPTR_001G218100v3/POPTR_001G301800v3/POPTR_001G372300v3/POPTR_002G014100v3/POPTR_002G019900v3/POPTR_002G072200v3/POPTR_002G112900v3/POPTR_002G128900v3/POPTR_002G130200v3/…
Biological process	GO:0030163	protein catabolic process	20/453	20/453	1	1	POPTR_001G007000v3/POPTR_001G028200v3/POPTR_001G041700v3/POPTR_001G065900v3/POPTR_001G101000v3/POPTR_001G142000v3/POPTR_001G243300v3/POPTR_001G254500v3/POPTR_001G267700v3/POPTR_001G279200v3/POPTR_001G302100v3/POPTR_001G309600v3/POPTR_001G453800v3/POPTR_001G458200v3/POPTR_002G044800v3/POPTR_002G092100v3/POPTR_003G062000v3/POPTR_003G130900v3/POPTR_003G215400v3/POPTR_004G092000v3
Biological process	GO:0031047	gene silencing by RNA	12/453	12/453	1	1	POPTR_001G027200v3/POPTR_001G037000v3/POPTR_001G111300v3/POPTR_001G213700v3/POPTR_001G219700v3/POPTR_001G231800v3/POPTR_001G392800v3/POPTR_001G392900v3/POPTR_002G153600v3/POPTR_002G172000v3/POPTR_003G187900v3/POPTR_003G188100v3
Biological process	GO:0031323	regulation of cellular metabolic process	86/453	86/453	1	1	POPTR_001G007000v3/POPTR_001G018700v3/POPTR_001G027200v3/POPTR_001G044500v3/POPTR_001G050300v3/POPTR_001G055000v3/POPTR_001G061800v3/POPTR_001G062500v3/POPTR_001G082700v3/POPTR_001G083500v3/POPTR_001G086700v3/POPTR_001G097600v3/POPTR_001G103300v3/POPTR_001G104900v3/POPTR_001G109400v3/POPTR_001G111300v3/POPTR_001G114000v3/POPTR_001G137600v3/POPTR_001G137700v3/POPTR_001G141100v3/POPTR_001G142200v3/…
Biological process	GO:0031324	negative regulation of cellular metabolic process	17/453	17/453	1	1	POPTR_001G018700v3/POPTR_001G044500v3/POPTR_001G050300v3/POPTR_001G055000v3/POPTR_001G062500v3/POPTR_001G097600v3/POPTR_001G180200v3/POPTR_001G205000v3/POPTR_001G219700v3/POPTR_001G331200v3/POPTR_001G358100v3/POPTR_001G397200v3/POPTR_002G008700v3/POPTR_002G172000v3/POPTR_002G228400v3/POPTR_003G205400v3/POPTR_003G215800v3
Biological process	GO:0031325	positive regulation of cellular metabolic process	18/453	18/453	1	1	POPTR_001G086700v3/POPTR_001G142200v3/POPTR_001G169600v3/POPTR_001G216900v3/POPTR_001G219100v3/POPTR_001G358100v3/POPTR_001G374200v3/POPTR_001G377100v3/POPTR_001G458200v3/POPTR_002G087600v3/POPTR_002G100600v3/POPTR_002G109600v3/POPTR_002G125300v3/POPTR_002G201600v3/POPTR_002G228200v3/POPTR_003G050700v3/POPTR_003G070400v3/POPTR_003G144900v3
Biological process	GO:0031326	regulation of cellular biosynthetic process	77/453	77/453	1	1	POPTR_001G018700v3/POPTR_001G027200v3/POPTR_001G044500v3/POPTR_001G050300v3/POPTR_001G061800v3/POPTR_001G062500v3/POPTR_001G082700v3/POPTR_001G083500v3/POPTR_001G086700v3/POPTR_001G103300v3/POPTR_001G104900v3/POPTR_001G109400v3/POPTR_001G111300v3/POPTR_001G114000v3/POPTR_001G137600v3/POPTR_001G137700v3/POPTR_001G141100v3/POPTR_001G142200v3/POPTR_001G142900v3/POPTR_001G143500v3/POPTR_001G147000v3/…
Biological process	GO:0031327	negative regulation of cellular biosynthetic process	12/453	12/453	1	1	POPTR_001G018700v3/POPTR_001G044500v3/POPTR_001G050300v3/POPTR_001G062500v3/POPTR_001G205000v3/POPTR_001G219700v3/POPTR_001G358100v3/POPTR_001G397200v3/POPTR_002G172000v3/POPTR_002G228400v3/POPTR_003G205400v3/POPTR_003G215800v3
Biological process	GO:0031328	positive regulation of cellular biosynthetic process	15/453	15/453	1	1	POPTR_001G086700v3/POPTR_001G142200v3/POPTR_001G169600v3/POPTR_001G216900v3/POPTR_001G219100v3/POPTR_001G358100v3/POPTR_001G374200v3/POPTR_001G458200v3/POPTR_002G100600v3/POPTR_002G109600v3/POPTR_002G125300v3/POPTR_002G201600v3/POPTR_003G050700v3/POPTR_003G070400v3/POPTR_003G144900v3
Biological process	GO:0031347	regulation of defense response	11/453	11/453	1	1	POPTR_001G028500v3/POPTR_001G037000v3/POPTR_001G044500v3/POPTR_001G061900v3/POPTR_001G062500v3/POPTR_001G142200v3/POPTR_001G240500v3/POPTR_001G385200v3/POPTR_001G397200v3/POPTR_002G082400v3/POPTR_002G103900v3
Biological process	GO:0032259	methylation	10/453	10/453	1	1	POPTR_001G027200v3/POPTR_001G050300v3/POPTR_001G219700v3/POPTR_001G256000v3/POPTR_001G392800v3/POPTR_001G392900v3/POPTR_002G172000v3/POPTR_003G102400v3/POPTR_003G102600v3/POPTR_003G215800v3
Biological process	GO:0032446	protein modification by small protein conjugation	15/453	15/453	1	1	POPTR_001G100900v3/POPTR_001G101000v3/POPTR_001G230600v3/POPTR_001G243300v3/POPTR_001G254500v3/POPTR_001G267700v3/POPTR_001G295600v3/POPTR_001G333600v3/POPTR_001G389300v3/POPTR_002G044800v3/POPTR_002G052700v3/POPTR_002G070500v3/POPTR_002G209700v3/POPTR_003G130900v3/POPTR_003G215400v3
Biological process	GO:0032501	multicellular organismal process	117/453	117/453	1	1	POPTR_001G015700v3/POPTR_001G018700v3/POPTR_001G049100v3/POPTR_001G051700v3/POPTR_001G055000v3/POPTR_001G066700v3/POPTR_001G070500v3/POPTR_001G082700v3/POPTR_001G083200v3/POPTR_001G083600v3/POPTR_001G094800v3/POPTR_001G099100v3/POPTR_001G099400v3/POPTR_001G103600v3/POPTR_001G109000v3/POPTR_001G115100v3/POPTR_001G120200v3/POPTR_001G126100v3/POPTR_001G137600v3/POPTR_001G137700v3/POPTR_001G137800v3/…
Biological process	GO:0032502	developmental process	136/453	136/453	1	1	POPTR_001G012200v3/POPTR_001G015700v3/POPTR_001G018700v3/POPTR_001G049100v3/POPTR_001G051700v3/POPTR_001G053500v3/POPTR_001G055000v3/POPTR_001G066700v3/POPTR_001G070500v3/POPTR_001G082600v3/POPTR_001G082700v3/POPTR_001G083200v3/POPTR_001G083600v3/POPTR_001G086700v3/POPTR_001G094800v3/POPTR_001G099100v3/POPTR_001G099400v3/POPTR_001G103300v3/POPTR_001G103600v3/POPTR_001G109000v3/POPTR_001G114000v3/…
Biological process	GO:0032774	RNA biosynthetic process	105/453	105/453	1	1	POPTR_001G027200v3/POPTR_001G044500v3/POPTR_001G050300v3/POPTR_001G055000v3/POPTR_001G061800v3/POPTR_001G062500v3/POPTR_001G082700v3/POPTR_001G083500v3/POPTR_001G086700v3/POPTR_001G094800v3/POPTR_001G103300v3/POPTR_001G103600v3/POPTR_001G104900v3/POPTR_001G109400v3/POPTR_001G110800v3/POPTR_001G111300v3/POPTR_001G114000v3/POPTR_001G137600v3/POPTR_001G137700v3/POPTR_001G137800v3/POPTR_001G141100v3/…
Biological process	GO:0032787	monocarboxylic acid metabolic process	20/453	20/453	1	1	POPTR_001G006600v3/POPTR_001G006700v3/POPTR_001G012700v3/POPTR_001G013500v3/POPTR_001G015500v3/POPTR_001G015600v3/POPTR_001G126700v3/POPTR_001G190400v3/POPTR_001G219100v3/POPTR_001G240500v3/POPTR_001G358100v3/POPTR_001G451500v3/POPTR_002G082400v3/POPTR_002G126100v3/POPTR_003G039000v3/POPTR_003G049300v3/POPTR_003G188800v3/POPTR_003G193400v3/POPTR_003G193500v3/POPTR_004G150400v3
Biological process	GO:0032870	cellular response to hormone stimulus	52/453	52/453	1	1	POPTR_001G007000v3/POPTR_001G055000v3/POPTR_001G062500v3/POPTR_001G094800v3/POPTR_001G103600v3/POPTR_001G109400v3/POPTR_001G141400v3/POPTR_001G142200v3/POPTR_001G154200v3/POPTR_001G156700v3/POPTR_001G169500v3/POPTR_001G177500v3/POPTR_001G190300v3/POPTR_001G219100v3/POPTR_001G243300v3/POPTR_001G246400v3/POPTR_001G333600v3/POPTR_001G358600v3/POPTR_001G392600v3/POPTR_001G397200v3/POPTR_001G431200v3/…
Biological process	GO:0032989	cellular component morphogenesis	17/453	17/453	1	1	POPTR_001G012200v3/POPTR_001G082600v3/POPTR_001G103300v3/POPTR_001G103600v3/POPTR_001G120300v3/POPTR_002G014100v3/POPTR_002G023400v3/POPTR_002G046700v3/POPTR_002G058700v3/POPTR_002G081100v3/POPTR_002G167800v3/POPTR_002G209700v3/POPTR_002G218000v3/POPTR_002G223200v3/POPTR_003G021700v3/POPTR_003G044900v3/POPTR_004G000700v3
Biological process	GO:0033036	macromolecule localization	23/453	23/453	1	1	POPTR_001G008500v3/POPTR_001G015700v3/POPTR_001G034400v3/POPTR_001G054700v3/POPTR_001G127100v3/POPTR_001G165900v3/POPTR_001G210900v3/POPTR_001G231400v3/POPTR_001G232700v3/POPTR_001G232900v3/POPTR_001G345100v3/POPTR_001G442500v3/POPTR_001G471300v3/POPTR_002G029200v3/POPTR_002G048600v3/POPTR_002G052900v3/POPTR_002G058700v3/POPTR_002G081100v3/POPTR_002G082900v3/POPTR_002G102400v3/POPTR_002G125300v3/…
Biological process	GO:0033043	regulation of organelle organization	14/453	14/453	1	1	POPTR_001G050300v3/POPTR_001G097600v3/POPTR_001G254500v3/POPTR_001G295100v3/POPTR_001G331200v3/POPTR_001G343800v3/POPTR_001G358100v3/POPTR_001G377100v3/POPTR_002G002900v3/POPTR_002G172000v3/POPTR_002G240200v3/POPTR_003G021700v3/POPTR_003G215400v3/POPTR_004G000700v3
Biological process	GO:0033554	cellular response to stress	31/453	31/453	1	1	POPTR_001G017500v3/POPTR_001G028500v3/POPTR_001G050300v3/POPTR_001G061900v3/POPTR_001G084000v3/POPTR_001G097600v3/POPTR_001G099100v3/POPTR_001G142200v3/POPTR_001G180200v3/POPTR_001G225600v3/POPTR_001G269700v3/POPTR_001G269800v3/POPTR_001G279200v3/POPTR_001G331200v3/POPTR_001G343800v3/POPTR_001G358100v3/POPTR_001G418000v3/POPTR_001G458200v3/POPTR_002G008700v3/POPTR_002G074900v3/POPTR_002G087600v3/…
Biological process	GO:0033993	response to lipid	23/453	23/453	1	1	POPTR_001G050300v3/POPTR_001G055000v3/POPTR_001G109400v3/POPTR_001G115600v3/POPTR_001G142200v3/POPTR_001G163400v3/POPTR_001G219100v3/POPTR_001G243300v3/POPTR_001G246400v3/POPTR_001G333600v3/POPTR_001G358600v3/POPTR_001G392600v3/POPTR_001G397200v3/POPTR_002G052700v3/POPTR_002G098100v3/POPTR_002G098600v3/POPTR_002G098800v3/POPTR_002G099700v3/POPTR_002G128900v3/POPTR_002G179100v3/POPTR_002G228200v3/…
Biological process	GO:0034641	cellular nitrogen compound metabolic process	149/453	149/453	1	1	POPTR_001G017500v3/POPTR_001G018700v3/POPTR_001G025300v3/POPTR_001G027200v3/POPTR_001G044500v3/POPTR_001G046600v3/POPTR_001G050300v3/POPTR_001G055000v3/POPTR_001G061800v3/POPTR_001G062500v3/POPTR_001G070500v3/POPTR_001G074000v3/POPTR_001G082700v3/POPTR_001G083500v3/POPTR_001G086700v3/POPTR_001G094800v3/POPTR_001G097600v3/POPTR_001G099100v3/POPTR_001G103300v3/POPTR_001G103600v3/POPTR_001G104900v3/…
Biological process	GO:0034645	cellular macromolecule biosynthetic process	136/453	136/453	1	1	POPTR_001G012200v3/POPTR_001G025300v3/POPTR_001G027200v3/POPTR_001G033800v3/POPTR_001G044500v3/POPTR_001G046600v3/POPTR_001G050300v3/POPTR_001G055000v3/POPTR_001G056300v3/POPTR_001G061800v3/POPTR_001G062500v3/POPTR_001G070500v3/POPTR_001G074000v3/POPTR_001G082700v3/POPTR_001G083500v3/POPTR_001G086700v3/POPTR_001G094800v3/POPTR_001G103300v3/POPTR_001G103600v3/POPTR_001G104900v3/POPTR_001G109400v3/…
Biological process	GO:0034654	nucleobase-containing compound biosynthetic process	113/453	113/453	1	1	POPTR_001G027200v3/POPTR_001G044500v3/POPTR_001G050300v3/POPTR_001G055000v3/POPTR_001G061800v3/POPTR_001G062500v3/POPTR_001G082700v3/POPTR_001G083500v3/POPTR_001G086700v3/POPTR_001G094800v3/POPTR_001G103300v3/POPTR_001G103600v3/POPTR_001G104900v3/POPTR_001G109400v3/POPTR_001G110800v3/POPTR_001G111300v3/POPTR_001G112000v3/POPTR_001G114000v3/POPTR_001G137600v3/POPTR_001G137700v3/POPTR_001G137800v3/…
Biological process	GO:0035556	intracellular signal transduction	29/453	29/453	1	1	POPTR_001G094800v3/POPTR_001G151900v3/POPTR_001G154200v3/POPTR_001G169500v3/POPTR_001G252100v3/POPTR_001G280700v3/POPTR_001G320700v3/POPTR_001G321500v3/POPTR_001G382500v3/POPTR_001G397200v3/POPTR_002G015400v3/POPTR_002G039100v3/POPTR_002G072200v3/POPTR_002G087600v3/POPTR_002G167400v3/POPTR_002G172200v3/POPTR_002G172300v3/POPTR_002G172600v3/POPTR_002G201600v3/POPTR_002G228200v3/POPTR_002G228400v3/…
Biological process	GO:0036211	protein modification process	45/453	45/453	1	1	POPTR_001G018700v3/POPTR_001G050300v3/POPTR_001G061600v3/POPTR_001G066700v3/POPTR_001G100900v3/POPTR_001G101000v3/POPTR_001G142000v3/POPTR_001G157400v3/POPTR_001G161600v3/POPTR_001G200000v3/POPTR_001G205000v3/POPTR_001G219700v3/POPTR_001G230600v3/POPTR_001G240500v3/POPTR_001G243300v3/POPTR_001G246400v3/POPTR_001G254500v3/POPTR_001G256000v3/POPTR_001G267700v3/POPTR_001G295600v3/POPTR_001G333600v3/…
Biological process	GO:0040007	growth	27/453	27/453	1	1	POPTR_001G065800v3/POPTR_001G066700v3/POPTR_001G070500v3/POPTR_001G120200v3/POPTR_001G120300v3/POPTR_001G142900v3/POPTR_001G147000v3/POPTR_001G219100v3/POPTR_001G267700v3/POPTR_001G333600v3/POPTR_002G000600v3/POPTR_002G014100v3/POPTR_002G019900v3/POPTR_002G024500v3/POPTR_002G046700v3/POPTR_002G072200v3/POPTR_002G081100v3/POPTR_002G100600v3/POPTR_002G114000v3/POPTR_002G167800v3/POPTR_002G209700v3/…
Biological process	GO:0040008	regulation of growth	15/453	15/453	1	1	POPTR_001G065800v3/POPTR_001G066700v3/POPTR_001G070500v3/POPTR_001G142900v3/POPTR_001G219100v3/POPTR_001G267700v3/POPTR_002G000600v3/POPTR_002G014100v3/POPTR_002G019900v3/POPTR_002G024500v3/POPTR_002G046700v3/POPTR_002G081100v3/POPTR_002G100600v3/POPTR_003G091200v3/POPTR_003G113100v3
Biological process	GO:0040029	regulation of gene expression, epigenetic	10/453	10/453	1	1	POPTR_001G027200v3/POPTR_001G050300v3/POPTR_001G111300v3/POPTR_001G137700v3/POPTR_001G213700v3/POPTR_001G219700v3/POPTR_001G231800v3/POPTR_002G153600v3/POPTR_002G172000v3/POPTR_003G215800v3
Biological process	GO:0042221	response to chemical	88/453	88/453	1	1	POPTR_001G007000v3/POPTR_001G028500v3/POPTR_001G044500v3/POPTR_001G046800v3/POPTR_001G050300v3/POPTR_001G055000v3/POPTR_001G062500v3/POPTR_001G084000v3/POPTR_001G094800v3/POPTR_001G101000v3/POPTR_001G103600v3/POPTR_001G109400v3/POPTR_001G115600v3/POPTR_001G133000v3/POPTR_001G141400v3/POPTR_001G142200v3/POPTR_001G147500v3/POPTR_001G154200v3/POPTR_001G156700v3/POPTR_001G163400v3/POPTR_001G169500v3/…
Biological process	GO:0042440	pigment metabolic process	10/453	10/453	1	1	POPTR_001G066000v3/POPTR_001G086700v3/POPTR_001G103600v3/POPTR_001G388100v3/POPTR_001G388200v3/POPTR_001G388600v3/POPTR_001G388800v3/POPTR_002G127400v3/POPTR_003G070400v3/POPTR_004G090600v3
Biological process	GO:0042445	hormone metabolic process	16/453	16/453	1	1	POPTR_001G006600v3/POPTR_001G006700v3/POPTR_001G018700v3/POPTR_001G099400v3/POPTR_001G189400v3/POPTR_001G205000v3/POPTR_001G240500v3/POPTR_001G451500v3/POPTR_002G082400v3/POPTR_002G108400v3/POPTR_002G126100v3/POPTR_003G188800v3/POPTR_003G193400v3/POPTR_003G193500v3/POPTR_003G205400v3/POPTR_004G181800v3
Biological process	GO:0042493	response to drug	19/453	19/453	1	1	POPTR_001G044500v3/POPTR_001G046800v3/POPTR_001G101000v3/POPTR_001G142200v3/POPTR_001G154200v3/POPTR_001G219100v3/POPTR_001G243300v3/POPTR_001G397200v3/POPTR_001G451500v3/POPTR_002G001400v3/POPTR_002G070500v3/POPTR_002G128900v3/POPTR_002G132300v3/POPTR_002G164400v3/POPTR_002G168700v3/POPTR_002G228400v3/POPTR_003G130900v3/POPTR_004G016600v3/POPTR_004G141200v3
Biological process	GO:0042592	homeostatic process	19/453	19/453	1	1	POPTR_001G028500v3/POPTR_001G060600v3/POPTR_001G061100v3/POPTR_001G180200v3/POPTR_001G190400v3/POPTR_001G205400v3/POPTR_001G234700v3/POPTR_001G280400v3/POPTR_001G297900v3/POPTR_001G325800v3/POPTR_001G359000v3/POPTR_001G392600v3/POPTR_001G448300v3/POPTR_002G008700v3/POPTR_002G072200v3/POPTR_002G126100v3/POPTR_002G241400v3/POPTR_003G022600v3/POPTR_003G161300v3
Biological process	GO:0042886	amide transport	15/453	15/453	1	1	POPTR_001G034400v3/POPTR_001G054700v3/POPTR_001G127100v3/POPTR_001G165900v3/POPTR_001G210900v3/POPTR_001G272900v3/POPTR_001G345100v3/POPTR_001G442500v3/POPTR_001G471300v3/POPTR_002G029200v3/POPTR_002G052900v3/POPTR_002G082900v3/POPTR_002G102400v3/POPTR_002G125300v3/POPTR_003G160400v3
Biological process	GO:0043161	proteasome-mediated ubiquitin-dependent protein catabolic process	12/453	12/453	1	1	POPTR_001G007000v3/POPTR_001G101000v3/POPTR_001G243300v3/POPTR_001G254500v3/POPTR_001G267700v3/POPTR_001G279200v3/POPTR_001G309600v3/POPTR_001G453800v3/POPTR_001G458200v3/POPTR_002G044800v3/POPTR_003G062000v3/POPTR_003G130900v3
Biological process	GO:0043170	macromolecule metabolic process	210/453	210/453	1	1	POPTR_001G007000v3/POPTR_001G012200v3/POPTR_001G017500v3/POPTR_001G018700v3/POPTR_001G025300v3/POPTR_001G027200v3/POPTR_001G028200v3/POPTR_001G033800v3/POPTR_001G037000v3/POPTR_001G041700v3/POPTR_001G044500v3/POPTR_001G046600v3/POPTR_001G050300v3/POPTR_001G052300v3/POPTR_001G055000v3/POPTR_001G056300v3/POPTR_001G061600v3/POPTR_001G061800v3/POPTR_001G062500v3/POPTR_001G065900v3/POPTR_001G066700v3/…
Biological process	GO:0043207	response to external biotic stimulus	29/453	29/453	1	1	POPTR_001G027200v3/POPTR_001G028200v3/POPTR_001G037000v3/POPTR_001G044500v3/POPTR_001G062500v3/POPTR_001G121000v3/POPTR_001G133000v3/POPTR_001G142200v3/POPTR_001G147500v3/POPTR_001G200000v3/POPTR_001G213700v3/POPTR_001G219700v3/POPTR_001G240500v3/POPTR_001G272900v3/POPTR_001G278300v3/POPTR_001G302100v3/POPTR_001G332300v3/POPTR_001G385200v3/POPTR_001G397200v3/POPTR_001G418000v3/POPTR_001G450600v3/…
Biological process	GO:0043412	macromolecule modification	48/453	48/453	1	1	POPTR_001G018700v3/POPTR_001G027200v3/POPTR_001G050300v3/POPTR_001G061600v3/POPTR_001G066700v3/POPTR_001G100900v3/POPTR_001G101000v3/POPTR_001G142000v3/POPTR_001G157400v3/POPTR_001G161600v3/POPTR_001G200000v3/POPTR_001G205000v3/POPTR_001G219700v3/POPTR_001G230600v3/POPTR_001G240500v3/POPTR_001G243300v3/POPTR_001G246400v3/POPTR_001G254500v3/POPTR_001G256000v3/POPTR_001G267700v3/POPTR_001G295600v3/…
Biological process	GO:0043436	oxoacid metabolic process	32/453	32/453	1	1	POPTR_001G006600v3/POPTR_001G006700v3/POPTR_001G012700v3/POPTR_001G013500v3/POPTR_001G015500v3/POPTR_001G015600v3/POPTR_001G018700v3/POPTR_001G051700v3/POPTR_001G084000v3/POPTR_001G122400v3/POPTR_001G126700v3/POPTR_001G190400v3/POPTR_001G199100v3/POPTR_001G205000v3/POPTR_001G219100v3/POPTR_001G240500v3/POPTR_001G250300v3/POPTR_001G358100v3/POPTR_001G451500v3/POPTR_002G023400v3/POPTR_002G082400v3/…
Biological process	GO:0043632	modification-dependent macromolecule catabolic process	15/453	15/453	1	1	POPTR_001G007000v3/POPTR_001G101000v3/POPTR_001G142000v3/POPTR_001G243300v3/POPTR_001G254500v3/POPTR_001G267700v3/POPTR_001G279200v3/POPTR_001G309600v3/POPTR_001G453800v3/POPTR_001G458200v3/POPTR_002G044800v3/POPTR_003G062000v3/POPTR_003G130900v3/POPTR_003G215400v3/POPTR_004G092000v3
Biological process	GO:0044042	glucan metabolic process	12/453	12/453	1	1	POPTR_001G012200v3/POPTR_001G033800v3/POPTR_001G055000v3/POPTR_001G071000v3/POPTR_001G083200v3/POPTR_001G092200v3/POPTR_001G136200v3/POPTR_001G359100v3/POPTR_002G058700v3/POPTR_002G081100v3/POPTR_002G200300v3/POPTR_003G159700v3
Biological process	GO:0044085	cellular component biogenesis	24/453	24/453	1	1	POPTR_001G033800v3/POPTR_001G056300v3/POPTR_001G071000v3/POPTR_001G084000v3/POPTR_001G099100v3/POPTR_001G178200v3/POPTR_001G258900v3/POPTR_001G275200v3/POPTR_001G302600v3/POPTR_001G348200v3/POPTR_001G458200v3/POPTR_002G062200v3/POPTR_002G064600v3/POPTR_002G081100v3/POPTR_002G118000v3/POPTR_002G167800v3/POPTR_002G200300v3/POPTR_002G210300v3/POPTR_002G225100v3/POPTR_002G240200v3/POPTR_003G049300v3/…
Biological process	GO:0044237	cellular metabolic process	254/453	254/453	1	1	POPTR_001G006600v3/POPTR_001G006700v3/POPTR_001G007000v3/POPTR_001G011400v3/POPTR_001G012200v3/POPTR_001G012700v3/POPTR_001G013500v3/POPTR_001G015500v3/POPTR_001G015600v3/POPTR_001G017500v3/POPTR_001G018700v3/POPTR_001G025300v3/POPTR_001G027200v3/POPTR_001G033800v3/POPTR_001G044500v3/POPTR_001G046600v3/POPTR_001G049100v3/POPTR_001G049200v3/POPTR_001G050300v3/POPTR_001G051700v3/POPTR_001G052300v3/…
Biological process	GO:0044238	primary metabolic process	257/453	257/453	1	1	POPTR_001G006500v3/POPTR_001G006600v3/POPTR_001G006700v3/POPTR_001G007000v3/POPTR_001G012200v3/POPTR_001G012700v3/POPTR_001G013500v3/POPTR_001G015500v3/POPTR_001G015600v3/POPTR_001G017500v3/POPTR_001G018700v3/POPTR_001G025300v3/POPTR_001G027200v3/POPTR_001G028200v3/POPTR_001G033800v3/POPTR_001G037700v3/POPTR_001G041700v3/POPTR_001G044500v3/POPTR_001G046600v3/POPTR_001G049100v3/POPTR_001G049200v3/…
Biological process	GO:0044248	cellular catabolic process	34/453	34/453	1	1	POPTR_001G007000v3/POPTR_001G011400v3/POPTR_001G052300v3/POPTR_001G061100v3/POPTR_001G065900v3/POPTR_001G083200v3/POPTR_001G084000v3/POPTR_001G092200v3/POPTR_001G099100v3/POPTR_001G101000v3/POPTR_001G142000v3/POPTR_001G162700v3/POPTR_001G190400v3/POPTR_001G243300v3/POPTR_001G254500v3/POPTR_001G267700v3/POPTR_001G275500v3/POPTR_001G279200v3/POPTR_001G302100v3/POPTR_001G309600v3/POPTR_001G339500v3/…
Biological process	GO:0044249	cellular biosynthetic process	172/453	172/453	1	1	POPTR_001G012200v3/POPTR_001G012700v3/POPTR_001G013500v3/POPTR_001G015500v3/POPTR_001G015600v3/POPTR_001G018700v3/POPTR_001G025300v3/POPTR_001G027200v3/POPTR_001G033800v3/POPTR_001G044500v3/POPTR_001G046600v3/POPTR_001G049100v3/POPTR_001G049200v3/POPTR_001G050300v3/POPTR_001G051700v3/POPTR_001G055000v3/POPTR_001G056300v3/POPTR_001G061800v3/POPTR_001G062500v3/POPTR_001G066000v3/POPTR_001G070500v3/…
Biological process	GO:0044255	cellular lipid metabolic process	26/453	26/453	1	1	POPTR_001G006600v3/POPTR_001G006700v3/POPTR_001G012700v3/POPTR_001G013500v3/POPTR_001G015500v3/POPTR_001G015600v3/POPTR_001G049100v3/POPTR_001G049200v3/POPTR_001G061100v3/POPTR_001G066000v3/POPTR_001G116500v3/POPTR_001G204100v3/POPTR_001G219100v3/POPTR_001G245300v3/POPTR_001G275500v3/POPTR_001G358100v3/POPTR_002G050000v3/POPTR_002G108400v3/POPTR_002G126100v3/POPTR_002G150100v3/POPTR_002G150200v3/…
Biological process	GO:0044257	cellular protein catabolic process	17/453	17/453	1	1	POPTR_001G007000v3/POPTR_001G065900v3/POPTR_001G101000v3/POPTR_001G142000v3/POPTR_001G243300v3/POPTR_001G254500v3/POPTR_001G267700v3/POPTR_001G279200v3/POPTR_001G302100v3/POPTR_001G309600v3/POPTR_001G453800v3/POPTR_001G458200v3/POPTR_002G044800v3/POPTR_003G062000v3/POPTR_003G130900v3/POPTR_003G215400v3/POPTR_004G092000v3
Biological process	GO:0044260	cellular macromolecule metabolic process	193/453	193/453	1	1	POPTR_001G007000v3/POPTR_001G012200v3/POPTR_001G017500v3/POPTR_001G018700v3/POPTR_001G025300v3/POPTR_001G027200v3/POPTR_001G033800v3/POPTR_001G044500v3/POPTR_001G046600v3/POPTR_001G050300v3/POPTR_001G055000v3/POPTR_001G056300v3/POPTR_001G061600v3/POPTR_001G061800v3/POPTR_001G062500v3/POPTR_001G065900v3/POPTR_001G066700v3/POPTR_001G070500v3/POPTR_001G071000v3/POPTR_001G074000v3/POPTR_001G082700v3/…
Biological process	GO:0044262	cellular carbohydrate metabolic process	16/453	16/453	1	1	POPTR_001G012200v3/POPTR_001G033800v3/POPTR_001G055000v3/POPTR_001G056300v3/POPTR_001G061100v3/POPTR_001G071000v3/POPTR_001G083200v3/POPTR_001G092200v3/POPTR_001G136200v3/POPTR_001G302600v3/POPTR_001G359100v3/POPTR_002G033500v3/POPTR_002G058700v3/POPTR_002G081100v3/POPTR_002G200300v3/POPTR_003G159700v3
Biological process	GO:0044264	cellular polysaccharide metabolic process	15/453	15/453	1	1	POPTR_001G012200v3/POPTR_001G033800v3/POPTR_001G055000v3/POPTR_001G056300v3/POPTR_001G071000v3/POPTR_001G083200v3/POPTR_001G092200v3/POPTR_001G136200v3/POPTR_001G302600v3/POPTR_001G359100v3/POPTR_002G033500v3/POPTR_002G058700v3/POPTR_002G081100v3/POPTR_002G200300v3/POPTR_003G159700v3
Biological process	GO:0044265	cellular macromolecule catabolic process	18/453	18/453	1	1	POPTR_001G007000v3/POPTR_001G065900v3/POPTR_001G099100v3/POPTR_001G101000v3/POPTR_001G142000v3/POPTR_001G243300v3/POPTR_001G254500v3/POPTR_001G267700v3/POPTR_001G279200v3/POPTR_001G302100v3/POPTR_001G309600v3/POPTR_001G453800v3/POPTR_001G458200v3/POPTR_002G044800v3/POPTR_003G062000v3/POPTR_003G130900v3/POPTR_003G215400v3/POPTR_004G092000v3
Biological process	GO:0044267	cellular protein metabolic process	61/453	61/453	1	1	POPTR_001G007000v3/POPTR_001G018700v3/POPTR_001G025300v3/POPTR_001G046600v3/POPTR_001G050300v3/POPTR_001G061600v3/POPTR_001G065900v3/POPTR_001G066700v3/POPTR_001G100900v3/POPTR_001G101000v3/POPTR_001G142000v3/POPTR_001G157400v3/POPTR_001G161600v3/POPTR_001G164000v3/POPTR_001G200000v3/POPTR_001G205000v3/POPTR_001G213700v3/POPTR_001G219700v3/POPTR_001G230600v3/POPTR_001G240500v3/POPTR_001G243300v3/…
Biological process	GO:0044271	cellular nitrogen compound biosynthetic process	121/453	121/453	1	1	POPTR_001G025300v3/POPTR_001G027200v3/POPTR_001G044500v3/POPTR_001G046600v3/POPTR_001G050300v3/POPTR_001G055000v3/POPTR_001G061800v3/POPTR_001G062500v3/POPTR_001G082700v3/POPTR_001G083500v3/POPTR_001G086700v3/POPTR_001G094800v3/POPTR_001G103300v3/POPTR_001G103600v3/POPTR_001G104900v3/POPTR_001G109400v3/POPTR_001G110800v3/POPTR_001G111300v3/POPTR_001G112000v3/POPTR_001G114000v3/POPTR_001G126700v3/…
Biological process	GO:0044281	small molecule metabolic process	45/453	45/453	1	1	POPTR_001G006600v3/POPTR_001G006700v3/POPTR_001G012700v3/POPTR_001G013500v3/POPTR_001G015500v3/POPTR_001G015600v3/POPTR_001G018700v3/POPTR_001G028500v3/POPTR_001G051700v3/POPTR_001G061100v3/POPTR_001G084000v3/POPTR_001G112000v3/POPTR_001G122400v3/POPTR_001G126700v3/POPTR_001G157400v3/POPTR_001G190400v3/POPTR_001G199100v3/POPTR_001G205000v3/POPTR_001G219100v3/POPTR_001G240500v3/POPTR_001G250300v3/…
Biological process	GO:0044283	small molecule biosynthetic process	19/453	19/453	1	1	POPTR_001G012700v3/POPTR_001G013500v3/POPTR_001G015500v3/POPTR_001G015600v3/POPTR_001G051700v3/POPTR_001G084000v3/POPTR_001G126700v3/POPTR_001G190400v3/POPTR_001G199100v3/POPTR_001G219100v3/POPTR_001G240500v3/POPTR_001G250300v3/POPTR_001G297900v3/POPTR_001G358100v3/POPTR_002G037400v3/POPTR_002G108400v3/POPTR_002G256000v3/POPTR_003G049300v3/POPTR_003G099700v3
Biological process	GO:0045087	innate immune response	13/453	13/453	1	1	POPTR_001G028200v3/POPTR_001G028500v3/POPTR_001G061900v3/POPTR_001G062500v3/POPTR_001G213700v3/POPTR_001G219700v3/POPTR_001G240500v3/POPTR_001G385200v3/POPTR_001G397200v3/POPTR_001G418000v3/POPTR_001G450600v3/POPTR_002G082400v3/POPTR_002G103900v3
Biological process	GO:0045184	establishment of protein localization	14/453	14/453	1	1	POPTR_001G034400v3/POPTR_001G054700v3/POPTR_001G127100v3/POPTR_001G165900v3/POPTR_001G210900v3/POPTR_001G345100v3/POPTR_001G442500v3/POPTR_001G471300v3/POPTR_002G029200v3/POPTR_002G052900v3/POPTR_002G082900v3/POPTR_002G102400v3/POPTR_002G125300v3/POPTR_003G160400v3
Biological process	GO:0045229	external encapsulating structure organization	14/453	14/453	1	1	POPTR_001G012200v3/POPTR_001G033800v3/POPTR_001G071000v3/POPTR_001G092200v3/POPTR_001G112000v3/POPTR_001G136200v3/POPTR_001G162700v3/POPTR_002G007300v3/POPTR_002G058700v3/POPTR_002G081100v3/POPTR_002G200300v3/POPTR_002G261800v3/POPTR_003G002800v3/POPTR_003G159700v3
Biological process	GO:0045893	positive regulation of transcription, DNA-templated	15/453	15/453	1	1	POPTR_001G086700v3/POPTR_001G142200v3/POPTR_001G169600v3/POPTR_001G216900v3/POPTR_001G219100v3/POPTR_001G358100v3/POPTR_001G374200v3/POPTR_001G458200v3/POPTR_002G100600v3/POPTR_002G109600v3/POPTR_002G125300v3/POPTR_002G201600v3/POPTR_003G050700v3/POPTR_003G070400v3/POPTR_003G144900v3
Biological process	GO:0045934	negative regulation of nucleobase-containing compound metabolic process	12/453	12/453	1	1	POPTR_001G044500v3/POPTR_001G050300v3/POPTR_001G062500v3/POPTR_001G097600v3/POPTR_001G180200v3/POPTR_001G219700v3/POPTR_001G331200v3/POPTR_001G397200v3/POPTR_002G008700v3/POPTR_002G172000v3/POPTR_002G228400v3/POPTR_003G215800v3
Biological process	GO:0045935	positive regulation of nucleobase-containing compound metabolic process	16/453	16/453	1	1	POPTR_001G086700v3/POPTR_001G142200v3/POPTR_001G169600v3/POPTR_001G216900v3/POPTR_001G219100v3/POPTR_001G358100v3/POPTR_001G374200v3/POPTR_001G377100v3/POPTR_001G458200v3/POPTR_002G100600v3/POPTR_002G109600v3/POPTR_002G125300v3/POPTR_002G201600v3/POPTR_003G050700v3/POPTR_003G070400v3/POPTR_003G144900v3
Biological process	GO:0046148	pigment biosynthetic process	10/453	10/453	1	1	POPTR_001G066000v3/POPTR_001G086700v3/POPTR_001G103600v3/POPTR_001G388100v3/POPTR_001G388200v3/POPTR_001G388600v3/POPTR_001G388800v3/POPTR_002G127400v3/POPTR_003G070400v3/POPTR_004G090600v3
Biological process	GO:0046394	carboxylic acid biosynthetic process	15/453	15/453	1	1	POPTR_001G012700v3/POPTR_001G013500v3/POPTR_001G015500v3/POPTR_001G015600v3/POPTR_001G051700v3/POPTR_001G084000v3/POPTR_001G126700v3/POPTR_001G190400v3/POPTR_001G199100v3/POPTR_001G219100v3/POPTR_001G240500v3/POPTR_001G250300v3/POPTR_001G358100v3/POPTR_002G108400v3/POPTR_003G049300v3
Biological process	GO:0046483	heterocycle metabolic process	141/453	141/453	1	1	POPTR_001G017500v3/POPTR_001G027200v3/POPTR_001G044500v3/POPTR_001G050300v3/POPTR_001G055000v3/POPTR_001G061800v3/POPTR_001G062500v3/POPTR_001G070500v3/POPTR_001G074000v3/POPTR_001G082700v3/POPTR_001G083500v3/POPTR_001G086700v3/POPTR_001G094800v3/POPTR_001G097600v3/POPTR_001G099100v3/POPTR_001G103300v3/POPTR_001G103600v3/POPTR_001G104900v3/POPTR_001G107300v3/POPTR_001G109400v3/POPTR_001G110800v3/…
Biological process	GO:0048229	gametophyte development	15/453	15/453	1	1	POPTR_001G051700v3/POPTR_001G099100v3/POPTR_001G109000v3/POPTR_001G141400v3/POPTR_001G180200v3/POPTR_001G225600v3/POPTR_001G377100v3/POPTR_001G465400v3/POPTR_002G008700v3/POPTR_002G040100v3/POPTR_002G044800v3/POPTR_002G142200v3/POPTR_002G210300v3/POPTR_003G039000v3/POPTR_003G093000v3
Biological process	GO:0048285	organelle fission	24/453	24/453	1	1	POPTR_001G050300v3/POPTR_001G097600v3/POPTR_001G099100v3/POPTR_001G103300v3/POPTR_001G147500v3/POPTR_001G178200v3/POPTR_001G254500v3/POPTR_001G264000v3/POPTR_001G275200v3/POPTR_001G295100v3/POPTR_001G331200v3/POPTR_001G343800v3/POPTR_001G348200v3/POPTR_001G377100v3/POPTR_001G465400v3/POPTR_002G002900v3/POPTR_002G044800v3/POPTR_002G134000v3/POPTR_003G021700v3/POPTR_003G024200v3/POPTR_003G024600v3/…
Biological process	GO:0048316	seed development	22/453	22/453	1	1	POPTR_001G070500v3/POPTR_001G094800v3/POPTR_001G099100v3/POPTR_001G126100v3/POPTR_001G163400v3/POPTR_001G245300v3/POPTR_001G248400v3/POPTR_001G256000v3/POPTR_001G301800v3/POPTR_001G334900v3/POPTR_001G372300v3/POPTR_001G450200v3/POPTR_002G024700v3/POPTR_002G044800v3/POPTR_002G124100v3/POPTR_002G241300v3/POPTR_002G258500v3/POPTR_003G021700v3/POPTR_003G136300v3/POPTR_003G215800v3/POPTR_004G020400v3/…
Biological process	GO:0048364	root development	25/453	25/453	1	1	POPTR_001G018700v3/POPTR_001G051700v3/POPTR_001G070500v3/POPTR_001G094800v3/POPTR_001G115100v3/POPTR_001G141400v3/POPTR_001G147000v3/POPTR_001G169600v3/POPTR_001G180200v3/POPTR_001G205000v3/POPTR_001G216900v3/POPTR_001G357700v3/POPTR_002G008700v3/POPTR_002G024700v3/POPTR_002G072200v3/POPTR_002G115100v3/POPTR_002G152200v3/POPTR_002G167800v3/POPTR_002G168700v3/POPTR_002G218000v3/POPTR_002G223200v3/…
Biological process	GO:0048366	leaf development	19/453	19/453	1	1	POPTR_001G082700v3/POPTR_001G094800v3/POPTR_001G120200v3/POPTR_001G219100v3/POPTR_001G248400v3/POPTR_001G256000v3/POPTR_001G267700v3/POPTR_001G281600v3/POPTR_001G382400v3/POPTR_001G451500v3/POPTR_002G152200v3/POPTR_002G164400v3/POPTR_002G167400v3/POPTR_002G167800v3/POPTR_002G210300v3/POPTR_003G062000v3/POPTR_003G113100v3/POPTR_003G136300v3/POPTR_004G020400v3
Biological process	GO:0048367	shoot system development	40/453	40/453	1	1	POPTR_001G015700v3/POPTR_001G066700v3/POPTR_001G082700v3/POPTR_001G094800v3/POPTR_001G120200v3/POPTR_001G126100v3/POPTR_001G137600v3/POPTR_001G137700v3/POPTR_001G137800v3/POPTR_001G206900v3/POPTR_001G219100v3/POPTR_001G233600v3/POPTR_001G248400v3/POPTR_001G256000v3/POPTR_001G267700v3/POPTR_001G281600v3/POPTR_001G372300v3/POPTR_001G382400v3/POPTR_001G382500v3/POPTR_001G451500v3/POPTR_002G019900v3/…
Biological process	GO:0048507	meristem development	18/453	18/453	1	1	POPTR_001G066700v3/POPTR_001G070500v3/POPTR_001G120200v3/POPTR_001G126100v3/POPTR_001G141400v3/POPTR_001G216900v3/POPTR_001G372300v3/POPTR_002G003400v3/POPTR_002G019900v3/POPTR_002G024700v3/POPTR_002G100600v3/POPTR_002G124100v3/POPTR_002G210300v3/POPTR_002G241300v3/POPTR_002G258500v3/POPTR_003G022600v3/POPTR_003G093000v3/POPTR_003G144900v3
Biological process	GO:0048518	positive regulation of biological process	37/453	37/453	1	1	POPTR_001G015700v3/POPTR_001G055000v3/POPTR_001G086700v3/POPTR_001G103600v3/POPTR_001G109400v3/POPTR_001G137700v3/POPTR_001G142200v3/POPTR_001G169600v3/POPTR_001G216900v3/POPTR_001G219100v3/POPTR_001G240500v3/POPTR_001G267700v3/POPTR_001G358100v3/POPTR_001G374200v3/POPTR_001G377100v3/POPTR_001G382500v3/POPTR_001G392600v3/POPTR_001G397200v3/POPTR_001G418000v3/POPTR_001G458200v3/POPTR_002G003400v3/…
Biological process	GO:0048519	negative regulation of biological process	52/453	52/453	1	1	POPTR_001G007000v3/POPTR_001G018700v3/POPTR_001G027200v3/POPTR_001G028500v3/POPTR_001G037000v3/POPTR_001G044500v3/POPTR_001G050300v3/POPTR_001G055000v3/POPTR_001G061900v3/POPTR_001G062500v3/POPTR_001G083500v3/POPTR_001G097600v3/POPTR_001G111300v3/POPTR_001G137800v3/POPTR_001G180200v3/POPTR_001G205000v3/POPTR_001G213700v3/POPTR_001G219100v3/POPTR_001G219700v3/POPTR_001G231800v3/POPTR_001G264000v3/…
Biological process	GO:0048522	positive regulation of cellular process	26/453	26/453	1	1	POPTR_001G086700v3/POPTR_001G109400v3/POPTR_001G142200v3/POPTR_001G169600v3/POPTR_001G216900v3/POPTR_001G219100v3/POPTR_001G358100v3/POPTR_001G374200v3/POPTR_001G377100v3/POPTR_001G392600v3/POPTR_001G418000v3/POPTR_001G458200v3/POPTR_002G003400v3/POPTR_002G087600v3/POPTR_002G100600v3/POPTR_002G109600v3/POPTR_002G125300v3/POPTR_002G128900v3/POPTR_002G201600v3/POPTR_002G210300v3/POPTR_002G228200v3/…
Biological process	GO:0048523	negative regulation of cellular process	35/453	35/453	1	1	POPTR_001G007000v3/POPTR_001G018700v3/POPTR_001G028500v3/POPTR_001G044500v3/POPTR_001G050300v3/POPTR_001G055000v3/POPTR_001G061900v3/POPTR_001G062500v3/POPTR_001G097600v3/POPTR_001G137800v3/POPTR_001G180200v3/POPTR_001G205000v3/POPTR_001G219700v3/POPTR_001G264000v3/POPTR_001G267700v3/POPTR_001G295100v3/POPTR_001G331200v3/POPTR_001G333600v3/POPTR_001G343800v3/POPTR_001G358100v3/POPTR_001G358600v3/…
Biological process	GO:0048580	regulation of post-embryonic development	14/453	14/453	1	1	POPTR_001G015700v3/POPTR_001G055000v3/POPTR_001G066700v3/POPTR_001G120200v3/POPTR_001G233600v3/POPTR_001G382500v3/POPTR_002G019900v3/POPTR_002G052700v3/POPTR_002G072200v3/POPTR_002G098100v3/POPTR_002G115100v3/POPTR_002G124400v3/POPTR_002G179100v3/POPTR_003G113100v3
Biological process	GO:0048583	regulation of response to stimulus	30/453	30/453	1	1	POPTR_001G007000v3/POPTR_001G028500v3/POPTR_001G037000v3/POPTR_001G044500v3/POPTR_001G055000v3/POPTR_001G061900v3/POPTR_001G062500v3/POPTR_001G097600v3/POPTR_001G109400v3/POPTR_001G142200v3/POPTR_001G180200v3/POPTR_001G219100v3/POPTR_001G233600v3/POPTR_001G240500v3/POPTR_001G279200v3/POPTR_001G331200v3/POPTR_001G333600v3/POPTR_001G358600v3/POPTR_001G382500v3/POPTR_001G385200v3/POPTR_001G392600v3/…
Biological process	GO:0048585	negative regulation of response to stimulus	10/453	10/453	1	1	POPTR_001G007000v3/POPTR_001G028500v3/POPTR_001G061900v3/POPTR_001G219100v3/POPTR_001G333600v3/POPTR_001G358600v3/POPTR_001G397200v3/POPTR_002G072200v3/POPTR_002G116500v3/POPTR_002G128900v3
Biological process	GO:0048589	developmental growth	19/453	19/453	1	1	POPTR_001G066700v3/POPTR_001G070500v3/POPTR_001G120200v3/POPTR_001G120300v3/POPTR_001G147000v3/POPTR_001G219100v3/POPTR_001G267700v3/POPTR_001G333600v3/POPTR_002G014100v3/POPTR_002G019900v3/POPTR_002G046700v3/POPTR_002G072200v3/POPTR_002G081100v3/POPTR_002G167800v3/POPTR_002G209700v3/POPTR_002G218000v3/POPTR_002G223200v3/POPTR_003G021700v3/POPTR_003G022600v3
Biological process	GO:0048608	reproductive structure development	44/453	44/453	1	1	POPTR_001G015700v3/POPTR_001G055000v3/POPTR_001G066700v3/POPTR_001G070500v3/POPTR_001G083200v3/POPTR_001G094800v3/POPTR_001G099100v3/POPTR_001G099400v3/POPTR_001G120200v3/POPTR_001G126100v3/POPTR_001G137600v3/POPTR_001G137700v3/POPTR_001G137800v3/POPTR_001G163400v3/POPTR_001G167900v3/POPTR_001G189400v3/POPTR_001G233600v3/POPTR_001G245300v3/POPTR_001G248400v3/POPTR_001G256000v3/POPTR_001G267700v3/…
Biological process	GO:0048731	system development	80/453	80/453	1	1	POPTR_001G015700v3/POPTR_001G018700v3/POPTR_001G051700v3/POPTR_001G055000v3/POPTR_001G066700v3/POPTR_001G070500v3/POPTR_001G082700v3/POPTR_001G083200v3/POPTR_001G094800v3/POPTR_001G099100v3/POPTR_001G099400v3/POPTR_001G115100v3/POPTR_001G120200v3/POPTR_001G126100v3/POPTR_001G137600v3/POPTR_001G137700v3/POPTR_001G137800v3/POPTR_001G141400v3/POPTR_001G147000v3/POPTR_001G163400v3/POPTR_001G167900v3/…
Biological process	GO:0048827	phyllome development	24/453	24/453	1	1	POPTR_001G082700v3/POPTR_001G094800v3/POPTR_001G120200v3/POPTR_001G137600v3/POPTR_001G219100v3/POPTR_001G248400v3/POPTR_001G256000v3/POPTR_001G267700v3/POPTR_001G281600v3/POPTR_001G372300v3/POPTR_001G382400v3/POPTR_001G451500v3/POPTR_002G124400v3/POPTR_002G130200v3/POPTR_002G142200v3/POPTR_002G152200v3/POPTR_002G164400v3/POPTR_002G167400v3/POPTR_002G167800v3/POPTR_002G210300v3/POPTR_003G062000v3/…
Biological process	GO:0048856	anatomical structure development	126/453	126/453	1	1	POPTR_001G012200v3/POPTR_001G015700v3/POPTR_001G018700v3/POPTR_001G049100v3/POPTR_001G051700v3/POPTR_001G055000v3/POPTR_001G066700v3/POPTR_001G070500v3/POPTR_001G082600v3/POPTR_001G082700v3/POPTR_001G083200v3/POPTR_001G083600v3/POPTR_001G094800v3/POPTR_001G099100v3/POPTR_001G099400v3/POPTR_001G103300v3/POPTR_001G103600v3/POPTR_001G109000v3/POPTR_001G115100v3/POPTR_001G120200v3/POPTR_001G120300v3/…
Biological process	GO:0048869	cellular developmental process	47/453	47/453	1	1	POPTR_001G012200v3/POPTR_001G053500v3/POPTR_001G082600v3/POPTR_001G086700v3/POPTR_001G103300v3/POPTR_001G103600v3/POPTR_001G109000v3/POPTR_001G120200v3/POPTR_001G120300v3/POPTR_001G137600v3/POPTR_001G137800v3/POPTR_001G141400v3/POPTR_001G147000v3/POPTR_001G169600v3/POPTR_001G188500v3/POPTR_001G188800v3/POPTR_001G218100v3/POPTR_001G301800v3/POPTR_001G372300v3/POPTR_001G377100v3/POPTR_001G465400v3/…
Biological process	GO:0050789	regulation of biological process	188/453	188/453	1	1	POPTR_001G007000v3/POPTR_001G012200v3/POPTR_001G015700v3/POPTR_001G018700v3/POPTR_001G027200v3/POPTR_001G028200v3/POPTR_001G028500v3/POPTR_001G037000v3/POPTR_001G044500v3/POPTR_001G050300v3/POPTR_001G055000v3/POPTR_001G060600v3/POPTR_001G061600v3/POPTR_001G061800v3/POPTR_001G061900v3/POPTR_001G062500v3/POPTR_001G065800v3/POPTR_001G066700v3/POPTR_001G070500v3/POPTR_001G082700v3/POPTR_001G083500v3/…
Biological process	GO:0050793	regulation of developmental process	31/453	31/453	1	1	POPTR_001G012200v3/POPTR_001G015700v3/POPTR_001G055000v3/POPTR_001G066700v3/POPTR_001G070500v3/POPTR_001G103300v3/POPTR_001G120200v3/POPTR_001G137800v3/POPTR_001G141400v3/POPTR_001G219100v3/POPTR_001G233600v3/POPTR_001G267700v3/POPTR_001G382500v3/POPTR_002G003400v3/POPTR_002G014100v3/POPTR_002G019900v3/POPTR_002G046700v3/POPTR_002G052700v3/POPTR_002G058700v3/POPTR_002G072200v3/POPTR_002G081100v3/…
Biological process	GO:0050794	regulation of cellular process	170/453	170/453	1	1	POPTR_001G007000v3/POPTR_001G012200v3/POPTR_001G018700v3/POPTR_001G027200v3/POPTR_001G028200v3/POPTR_001G028500v3/POPTR_001G044500v3/POPTR_001G050300v3/POPTR_001G055000v3/POPTR_001G060600v3/POPTR_001G061600v3/POPTR_001G061800v3/POPTR_001G061900v3/POPTR_001G062500v3/POPTR_001G070500v3/POPTR_001G082700v3/POPTR_001G083500v3/POPTR_001G086700v3/POPTR_001G094800v3/POPTR_001G097600v3/POPTR_001G103300v3/…
Biological process	GO:0050896	response to stimulus	171/453	171/453	1	1	POPTR_001G006500v3/POPTR_001G007000v3/POPTR_001G011400v3/POPTR_001G015700v3/POPTR_001G017500v3/POPTR_001G027200v3/POPTR_001G028200v3/POPTR_001G028500v3/POPTR_001G037000v3/POPTR_001G044500v3/POPTR_001G046800v3/POPTR_001G050300v3/POPTR_001G051700v3/POPTR_001G055000v3/POPTR_001G061600v3/POPTR_001G061900v3/POPTR_001G062500v3/POPTR_001G084000v3/POPTR_001G086700v3/POPTR_001G090300v3/POPTR_001G094800v3/…
Biological process	GO:0051128	regulation of cellular component organization	23/453	23/453	1	1	POPTR_001G012200v3/POPTR_001G050300v3/POPTR_001G097600v3/POPTR_001G103300v3/POPTR_001G254500v3/POPTR_001G279200v3/POPTR_001G295100v3/POPTR_001G331200v3/POPTR_001G343800v3/POPTR_001G358100v3/POPTR_001G377100v3/POPTR_001G458200v3/POPTR_002G002900v3/POPTR_002G014100v3/POPTR_002G046700v3/POPTR_002G058700v3/POPTR_002G081100v3/POPTR_002G100600v3/POPTR_002G172000v3/POPTR_002G240200v3/POPTR_003G021700v3/…
Biological process	GO:0051171	regulation of nitrogen compound metabolic process	82/453	82/453	1	1	POPTR_001G007000v3/POPTR_001G018700v3/POPTR_001G027200v3/POPTR_001G044500v3/POPTR_001G050300v3/POPTR_001G055000v3/POPTR_001G061800v3/POPTR_001G062500v3/POPTR_001G082700v3/POPTR_001G083500v3/POPTR_001G086700v3/POPTR_001G097600v3/POPTR_001G103300v3/POPTR_001G104900v3/POPTR_001G109400v3/POPTR_001G111300v3/POPTR_001G114000v3/POPTR_001G137600v3/POPTR_001G137700v3/POPTR_001G141100v3/POPTR_001G142200v3/…
Biological process	GO:0051172	negative regulation of nitrogen compound metabolic process	16/453	16/453	1	1	POPTR_001G018700v3/POPTR_001G044500v3/POPTR_001G050300v3/POPTR_001G062500v3/POPTR_001G097600v3/POPTR_001G180200v3/POPTR_001G205000v3/POPTR_001G219700v3/POPTR_001G331200v3/POPTR_001G358100v3/POPTR_001G397200v3/POPTR_002G008700v3/POPTR_002G172000v3/POPTR_002G228400v3/POPTR_003G205400v3/POPTR_003G215800v3
Biological process	GO:0051173	positive regulation of nitrogen compound metabolic process	19/453	19/453	1	1	POPTR_001G055000v3/POPTR_001G086700v3/POPTR_001G142200v3/POPTR_001G169600v3/POPTR_001G216900v3/POPTR_001G219100v3/POPTR_001G358100v3/POPTR_001G374200v3/POPTR_001G377100v3/POPTR_001G458200v3/POPTR_002G087600v3/POPTR_002G100600v3/POPTR_002G109600v3/POPTR_002G125300v3/POPTR_002G201600v3/POPTR_002G228200v3/POPTR_003G050700v3/POPTR_003G070400v3/POPTR_003G144900v3
Biological process	GO:0051179	localization	53/453	53/453	1	1	POPTR_001G004500v3/POPTR_001G008500v3/POPTR_001G015700v3/POPTR_001G034400v3/POPTR_001G046800v3/POPTR_001G054700v3/POPTR_001G095600v3/POPTR_001G127100v3/POPTR_001G133800v3/POPTR_001G147500v3/POPTR_001G165900v3/POPTR_001G178200v3/POPTR_001G185700v3/POPTR_001G205400v3/POPTR_001G210900v3/POPTR_001G231400v3/POPTR_001G232700v3/POPTR_001G232900v3/POPTR_001G234700v3/POPTR_001G248400v3/POPTR_001G272900v3/…
Biological process	GO:0051234	establishment of localization	48/453	48/453	1	1	POPTR_001G004500v3/POPTR_001G008500v3/POPTR_001G034400v3/POPTR_001G046800v3/POPTR_001G054700v3/POPTR_001G095600v3/POPTR_001G127100v3/POPTR_001G133800v3/POPTR_001G147500v3/POPTR_001G165900v3/POPTR_001G178200v3/POPTR_001G185700v3/POPTR_001G205400v3/POPTR_001G210900v3/POPTR_001G231400v3/POPTR_001G232700v3/POPTR_001G232900v3/POPTR_001G234700v3/POPTR_001G248400v3/POPTR_001G272900v3/POPTR_001G279200v3/…
Biological process	GO:0051239	regulation of multicellular organismal process	19/453	19/453	1	1	POPTR_001G015700v3/POPTR_001G055000v3/POPTR_001G066700v3/POPTR_001G070500v3/POPTR_001G120200v3/POPTR_001G219100v3/POPTR_001G233600v3/POPTR_001G267700v3/POPTR_001G382500v3/POPTR_002G014100v3/POPTR_002G019900v3/POPTR_002G052700v3/POPTR_002G072200v3/POPTR_002G098100v3/POPTR_002G115100v3/POPTR_002G124400v3/POPTR_002G152200v3/POPTR_002G179100v3/POPTR_003G113100v3
Biological process	GO:0051252	regulation of RNA metabolic process	71/453	71/453	1	1	POPTR_001G027200v3/POPTR_001G044500v3/POPTR_001G050300v3/POPTR_001G061800v3/POPTR_001G062500v3/POPTR_001G082700v3/POPTR_001G083500v3/POPTR_001G086700v3/POPTR_001G103300v3/POPTR_001G104900v3/POPTR_001G109400v3/POPTR_001G111300v3/POPTR_001G114000v3/POPTR_001G137600v3/POPTR_001G137700v3/POPTR_001G141100v3/POPTR_001G142200v3/POPTR_001G142900v3/POPTR_001G143500v3/POPTR_001G147000v3/POPTR_001G157700v3/…
Biological process	GO:0051254	positive regulation of RNA metabolic process	15/453	15/453	1	1	POPTR_001G086700v3/POPTR_001G142200v3/POPTR_001G169600v3/POPTR_001G216900v3/POPTR_001G219100v3/POPTR_001G358100v3/POPTR_001G374200v3/POPTR_001G458200v3/POPTR_002G100600v3/POPTR_002G109600v3/POPTR_002G125300v3/POPTR_002G201600v3/POPTR_003G050700v3/POPTR_003G070400v3/POPTR_003G144900v3
Biological process	GO:0051276	chromosome organization	31/453	31/453	1	1	POPTR_001G050300v3/POPTR_001G070500v3/POPTR_001G074000v3/POPTR_001G099100v3/POPTR_001G125000v3/POPTR_001G165900v3/POPTR_001G178200v3/POPTR_001G180200v3/POPTR_001G219700v3/POPTR_001G225600v3/POPTR_001G254500v3/POPTR_001G256000v3/POPTR_001G264000v3/POPTR_001G295100v3/POPTR_001G348200v3/POPTR_001G358100v3/POPTR_001G392800v3/POPTR_001G392900v3/POPTR_002G002900v3/POPTR_002G003400v3/POPTR_002G008700v3/…
Biological process	GO:0051301	cell division	32/453	32/453	1	1	POPTR_001G032600v3/POPTR_001G065800v3/POPTR_001G103300v3/POPTR_001G125000v3/POPTR_001G126100v3/POPTR_001G147500v3/POPTR_001G154200v3/POPTR_001G177100v3/POPTR_001G178200v3/POPTR_001G225600v3/POPTR_001G250200v3/POPTR_001G272000v3/POPTR_001G275200v3/POPTR_001G292300v3/POPTR_001G295100v3/POPTR_001G301800v3/POPTR_001G357700v3/POPTR_001G389300v3/POPTR_001G465400v3/POPTR_002G023400v3/POPTR_002G052900v3/…
Biological process	GO:0051321	meiotic cell cycle	19/453	19/453	1	1	POPTR_001G050300v3/POPTR_001G097600v3/POPTR_001G099100v3/POPTR_001G125000v3/POPTR_001G141400v3/POPTR_001G178200v3/POPTR_001G264000v3/POPTR_001G295100v3/POPTR_001G331200v3/POPTR_001G343800v3/POPTR_001G348200v3/POPTR_001G377100v3/POPTR_001G465400v3/POPTR_002G002900v3/POPTR_002G142200v3/POPTR_002G232700v3/POPTR_003G021700v3/POPTR_003G093000v3/POPTR_003G202300v3
Biological process	GO:0051603	proteolysis involved in cellular protein catabolic process	17/453	17/453	1	1	POPTR_001G007000v3/POPTR_001G065900v3/POPTR_001G101000v3/POPTR_001G142000v3/POPTR_001G243300v3/POPTR_001G254500v3/POPTR_001G267700v3/POPTR_001G279200v3/POPTR_001G302100v3/POPTR_001G309600v3/POPTR_001G453800v3/POPTR_001G458200v3/POPTR_002G044800v3/POPTR_003G062000v3/POPTR_003G130900v3/POPTR_003G215400v3/POPTR_004G092000v3
Biological process	GO:0051641	cellular localization	14/453	14/453	1	1	POPTR_001G015700v3/POPTR_001G165900v3/POPTR_001G178200v3/POPTR_001G333600v3/POPTR_001G460300v3/POPTR_002G048600v3/POPTR_002G052900v3/POPTR_002G081100v3/POPTR_002G082900v3/POPTR_002G125300v3/POPTR_002G131400v3/POPTR_002G167800v3/POPTR_003G022600v3/POPTR_003G160400v3
Biological process	GO:0051704	multi-organism process	39/453	39/453	1	1	POPTR_001G027200v3/POPTR_001G028200v3/POPTR_001G037000v3/POPTR_001G044500v3/POPTR_001G062500v3/POPTR_001G109000v3/POPTR_001G121000v3/POPTR_001G133000v3/POPTR_001G141400v3/POPTR_001G142200v3/POPTR_001G147500v3/POPTR_001G200000v3/POPTR_001G213700v3/POPTR_001G219700v3/POPTR_001G240500v3/POPTR_001G269700v3/POPTR_001G272900v3/POPTR_001G278300v3/POPTR_001G302100v3/POPTR_001G332300v3/POPTR_001G377100v3/…
Biological process	GO:0051707	response to other organism	28/453	28/453	1	1	POPTR_001G027200v3/POPTR_001G028200v3/POPTR_001G037000v3/POPTR_001G044500v3/POPTR_001G062500v3/POPTR_001G121000v3/POPTR_001G133000v3/POPTR_001G142200v3/POPTR_001G147500v3/POPTR_001G200000v3/POPTR_001G213700v3/POPTR_001G219700v3/POPTR_001G240500v3/POPTR_001G272900v3/POPTR_001G278300v3/POPTR_001G302100v3/POPTR_001G332300v3/POPTR_001G385200v3/POPTR_001G397200v3/POPTR_001G418000v3/POPTR_001G450600v3/…
Biological process	GO:0051716	cellular response to stimulus	99/453	99/453	1	1	POPTR_001G007000v3/POPTR_001G017500v3/POPTR_001G028500v3/POPTR_001G046800v3/POPTR_001G050300v3/POPTR_001G055000v3/POPTR_001G061600v3/POPTR_001G061900v3/POPTR_001G062500v3/POPTR_001G084000v3/POPTR_001G094800v3/POPTR_001G097600v3/POPTR_001G099100v3/POPTR_001G103600v3/POPTR_001G109400v3/POPTR_001G141400v3/POPTR_001G142200v3/POPTR_001G151900v3/POPTR_001G154200v3/POPTR_001G156700v3/POPTR_001G161600v3/…
Biological process	GO:0051726	regulation of cell cycle	17/453	17/453	1	1	POPTR_001G097600v3/POPTR_001G254500v3/POPTR_001G264000v3/POPTR_001G295100v3/POPTR_001G331200v3/POPTR_001G343800v3/POPTR_001G358100v3/POPTR_001G377100v3/POPTR_001G389300v3/POPTR_002G002900v3/POPTR_002G003400v3/POPTR_002G040100v3/POPTR_002G087600v3/POPTR_002G210300v3/POPTR_002G228200v3/POPTR_003G021700v3/POPTR_003G202300v3
Biological process	GO:0060255	regulation of macromolecule metabolic process	87/453	87/453	1	1	POPTR_001G007000v3/POPTR_001G027200v3/POPTR_001G037000v3/POPTR_001G044500v3/POPTR_001G050300v3/POPTR_001G055000v3/POPTR_001G061800v3/POPTR_001G062500v3/POPTR_001G082700v3/POPTR_001G083500v3/POPTR_001G086700v3/POPTR_001G097600v3/POPTR_001G103300v3/POPTR_001G104900v3/POPTR_001G109400v3/POPTR_001G111300v3/POPTR_001G114000v3/POPTR_001G137600v3/POPTR_001G137700v3/POPTR_001G141100v3/POPTR_001G142200v3/…
Biological process	GO:0060560	developmental growth involved in morphogenesis	11/453	11/453	1	1	POPTR_001G120300v3/POPTR_001G147000v3/POPTR_002G014100v3/POPTR_002G046700v3/POPTR_002G072200v3/POPTR_002G081100v3/POPTR_002G167800v3/POPTR_002G209700v3/POPTR_002G218000v3/POPTR_002G223200v3/POPTR_003G021700v3
Biological process	GO:0061458	reproductive system development	44/453	44/453	1	1	POPTR_001G015700v3/POPTR_001G055000v3/POPTR_001G066700v3/POPTR_001G070500v3/POPTR_001G083200v3/POPTR_001G094800v3/POPTR_001G099100v3/POPTR_001G099400v3/POPTR_001G120200v3/POPTR_001G126100v3/POPTR_001G137600v3/POPTR_001G137700v3/POPTR_001G137800v3/POPTR_001G163400v3/POPTR_001G167900v3/POPTR_001G189400v3/POPTR_001G233600v3/POPTR_001G245300v3/POPTR_001G248400v3/POPTR_001G256000v3/POPTR_001G267700v3/…
Biological process	GO:0065007	biological regulation	207/453	207/453	1	1	POPTR_001G006600v3/POPTR_001G006700v3/POPTR_001G007000v3/POPTR_001G012200v3/POPTR_001G015700v3/POPTR_001G018700v3/POPTR_001G027200v3/POPTR_001G028200v3/POPTR_001G028500v3/POPTR_001G037000v3/POPTR_001G044500v3/POPTR_001G050300v3/POPTR_001G055000v3/POPTR_001G060600v3/POPTR_001G061100v3/POPTR_001G061600v3/POPTR_001G061800v3/POPTR_001G061900v3/POPTR_001G062500v3/POPTR_001G065800v3/POPTR_001G066700v3/…
Biological process	GO:0065008	regulation of biological quality	44/453	44/453	1	1	POPTR_001G006600v3/POPTR_001G006700v3/POPTR_001G012200v3/POPTR_001G018700v3/POPTR_001G028500v3/POPTR_001G060600v3/POPTR_001G061100v3/POPTR_001G099400v3/POPTR_001G103300v3/POPTR_001G180200v3/POPTR_001G189400v3/POPTR_001G190400v3/POPTR_001G205000v3/POPTR_001G205400v3/POPTR_001G234700v3/POPTR_001G240500v3/POPTR_001G280400v3/POPTR_001G297900v3/POPTR_001G325800v3/POPTR_001G359000v3/POPTR_001G392600v3/…
Biological process	GO:0070647	protein modification by small protein conjugation or removal	16/453	16/453	1	1	POPTR_001G100900v3/POPTR_001G101000v3/POPTR_001G142000v3/POPTR_001G230600v3/POPTR_001G243300v3/POPTR_001G254500v3/POPTR_001G267700v3/POPTR_001G295600v3/POPTR_001G333600v3/POPTR_001G389300v3/POPTR_002G044800v3/POPTR_002G052700v3/POPTR_002G070500v3/POPTR_002G209700v3/POPTR_003G130900v3/POPTR_003G215400v3
Biological process	GO:0070887	cellular response to chemical stimulus	57/453	57/453	1	1	POPTR_001G007000v3/POPTR_001G028500v3/POPTR_001G046800v3/POPTR_001G055000v3/POPTR_001G062500v3/POPTR_001G084000v3/POPTR_001G094800v3/POPTR_001G103600v3/POPTR_001G109400v3/POPTR_001G141400v3/POPTR_001G142200v3/POPTR_001G154200v3/POPTR_001G156700v3/POPTR_001G169500v3/POPTR_001G177500v3/POPTR_001G190300v3/POPTR_001G219100v3/POPTR_001G243300v3/POPTR_001G246400v3/POPTR_001G333600v3/POPTR_001G358600v3/…
Biological process	GO:0071215	cellular response to abscisic acid stimulus	11/453	11/453	1	1	POPTR_001G055000v3/POPTR_001G142200v3/POPTR_001G219100v3/POPTR_001G243300v3/POPTR_001G333600v3/POPTR_001G358600v3/POPTR_001G392600v3/POPTR_002G099700v3/POPTR_002G228200v3/POPTR_003G015800v3/POPTR_003G017500v3
Biological process	GO:0071229	cellular response to acid chemical	18/453	18/453	1	1	POPTR_001G055000v3/POPTR_001G062500v3/POPTR_001G084000v3/POPTR_001G103600v3/POPTR_001G142200v3/POPTR_001G219100v3/POPTR_001G243300v3/POPTR_001G333600v3/POPTR_001G358600v3/POPTR_001G392600v3/POPTR_001G397200v3/POPTR_002G011700v3/POPTR_002G039100v3/POPTR_002G082000v3/POPTR_002G099700v3/POPTR_002G228200v3/POPTR_003G015800v3/POPTR_003G017500v3
Biological process	GO:0071310	cellular response to organic substance	52/453	52/453	1	1	POPTR_001G007000v3/POPTR_001G055000v3/POPTR_001G062500v3/POPTR_001G094800v3/POPTR_001G103600v3/POPTR_001G109400v3/POPTR_001G141400v3/POPTR_001G142200v3/POPTR_001G154200v3/POPTR_001G156700v3/POPTR_001G169500v3/POPTR_001G177500v3/POPTR_001G190300v3/POPTR_001G219100v3/POPTR_001G243300v3/POPTR_001G246400v3/POPTR_001G333600v3/POPTR_001G358600v3/POPTR_001G392600v3/POPTR_001G397200v3/POPTR_001G431200v3/…
Biological process	GO:0071365	cellular response to auxin stimulus	19/453	19/453	1	1	POPTR_001G141400v3/POPTR_001G156700v3/POPTR_001G177500v3/POPTR_001G190300v3/POPTR_001G431200v3/POPTR_001G431600v3/POPTR_001G436800v3/POPTR_002G000600v3/POPTR_002G024500v3/POPTR_002G024700v3/POPTR_002G049200v3/POPTR_002G072200v3/POPTR_002G128900v3/POPTR_002G172500v3/POPTR_003G062000v3/POPTR_003G093000v3/POPTR_003G113100v3/POPTR_004G000700v3/POPTR_004G186200v3
Biological process	GO:0071369	cellular response to ethylene stimulus	17/453	17/453	1	1	POPTR_001G094800v3/POPTR_001G154200v3/POPTR_001G169500v3/POPTR_001G397200v3/POPTR_002G039100v3/POPTR_002G072200v3/POPTR_002G167400v3/POPTR_002G172200v3/POPTR_002G172300v3/POPTR_002G172600v3/POPTR_002G201600v3/POPTR_002G228400v3/POPTR_003G033000v3/POPTR_003G050700v3/POPTR_003G136300v3/POPTR_004G047500v3/POPTR_004G141200v3
Biological process	GO:0071396	cellular response to lipid	13/453	13/453	1	1	POPTR_001G055000v3/POPTR_001G109400v3/POPTR_001G142200v3/POPTR_001G219100v3/POPTR_001G243300v3/POPTR_001G246400v3/POPTR_001G333600v3/POPTR_001G358600v3/POPTR_001G392600v3/POPTR_002G099700v3/POPTR_002G228200v3/POPTR_003G015800v3/POPTR_003G017500v3
Biological process	GO:0071495	cellular response to endogenous stimulus	52/453	52/453	1	1	POPTR_001G007000v3/POPTR_001G055000v3/POPTR_001G062500v3/POPTR_001G094800v3/POPTR_001G103600v3/POPTR_001G109400v3/POPTR_001G141400v3/POPTR_001G142200v3/POPTR_001G154200v3/POPTR_001G156700v3/POPTR_001G169500v3/POPTR_001G177500v3/POPTR_001G190300v3/POPTR_001G219100v3/POPTR_001G243300v3/POPTR_001G246400v3/POPTR_001G333600v3/POPTR_001G358600v3/POPTR_001G392600v3/POPTR_001G397200v3/POPTR_001G431200v3/…
Biological process	GO:0071554	cell wall organization or biogenesis	21/453	21/453	1	1	POPTR_001G012200v3/POPTR_001G033800v3/POPTR_001G056300v3/POPTR_001G071000v3/POPTR_001G092200v3/POPTR_001G112000v3/POPTR_001G136200v3/POPTR_001G162700v3/POPTR_001G182300v3/POPTR_001G275200v3/POPTR_001G278300v3/POPTR_001G302600v3/POPTR_002G007300v3/POPTR_002G033500v3/POPTR_002G058700v3/POPTR_002G081100v3/POPTR_002G195800v3/POPTR_002G200300v3/POPTR_002G261800v3/POPTR_003G002800v3/POPTR_003G159700v3
Biological process	GO:0071555	cell wall organization	14/453	14/453	1	1	POPTR_001G012200v3/POPTR_001G033800v3/POPTR_001G071000v3/POPTR_001G092200v3/POPTR_001G112000v3/POPTR_001G136200v3/POPTR_001G162700v3/POPTR_002G007300v3/POPTR_002G058700v3/POPTR_002G081100v3/POPTR_002G200300v3/POPTR_002G261800v3/POPTR_003G002800v3/POPTR_003G159700v3
Biological process	GO:0071702	organic substance transport	22/453	22/453	1	1	POPTR_001G004500v3/POPTR_001G008500v3/POPTR_001G034400v3/POPTR_001G054700v3/POPTR_001G127100v3/POPTR_001G165900v3/POPTR_001G210900v3/POPTR_001G231400v3/POPTR_001G232700v3/POPTR_001G232900v3/POPTR_001G272900v3/POPTR_001G345100v3/POPTR_001G347300v3/POPTR_001G442500v3/POPTR_001G471300v3/POPTR_002G029200v3/POPTR_002G052900v3/POPTR_002G082900v3/POPTR_002G102400v3/POPTR_002G125300v3/POPTR_003G118000v3/…
Biological process	GO:0071704	organic substance metabolic process	277/453	277/453	1	1	POPTR_001G006500v3/POPTR_001G006600v3/POPTR_001G006700v3/POPTR_001G007000v3/POPTR_001G012200v3/POPTR_001G012700v3/POPTR_001G013500v3/POPTR_001G015500v3/POPTR_001G015600v3/POPTR_001G017500v3/POPTR_001G018700v3/POPTR_001G025300v3/POPTR_001G027200v3/POPTR_001G028200v3/POPTR_001G028500v3/POPTR_001G033800v3/POPTR_001G037000v3/POPTR_001G037700v3/POPTR_001G041700v3/POPTR_001G044500v3/POPTR_001G046600v3/…
Biological process	GO:0071705	nitrogen compound transport	18/453	18/453	1	1	POPTR_001G034400v3/POPTR_001G054700v3/POPTR_001G127100v3/POPTR_001G165900v3/POPTR_001G185700v3/POPTR_001G210900v3/POPTR_001G272900v3/POPTR_001G345100v3/POPTR_001G442500v3/POPTR_001G471300v3/POPTR_002G011700v3/POPTR_002G029200v3/POPTR_002G052900v3/POPTR_002G082000v3/POPTR_002G082900v3/POPTR_002G102400v3/POPTR_002G125300v3/POPTR_003G160400v3
Biological process	GO:0071840	cellular component organization or biogenesis	97/453	97/453	1	1	POPTR_001G012200v3/POPTR_001G018700v3/POPTR_001G028500v3/POPTR_001G032600v3/POPTR_001G033800v3/POPTR_001G050300v3/POPTR_001G056300v3/POPTR_001G070500v3/POPTR_001G071000v3/POPTR_001G074000v3/POPTR_001G082600v3/POPTR_001G084000v3/POPTR_001G092200v3/POPTR_001G097600v3/POPTR_001G099100v3/POPTR_001G103300v3/POPTR_001G103600v3/POPTR_001G109000v3/POPTR_001G112000v3/POPTR_001G120300v3/POPTR_001G125000v3/…
Biological process	GO:0072330	monocarboxylic acid biosynthetic process	10/453	10/453	1	1	POPTR_001G012700v3/POPTR_001G013500v3/POPTR_001G015500v3/POPTR_001G015600v3/POPTR_001G126700v3/POPTR_001G190400v3/POPTR_001G219100v3/POPTR_001G240500v3/POPTR_001G358100v3/POPTR_003G049300v3
Biological process	GO:0080090	regulation of primary metabolic process	84/453	84/453	1	1	POPTR_001G007000v3/POPTR_001G018700v3/POPTR_001G027200v3/POPTR_001G044500v3/POPTR_001G050300v3/POPTR_001G055000v3/POPTR_001G061800v3/POPTR_001G062500v3/POPTR_001G082700v3/POPTR_001G083500v3/POPTR_001G086700v3/POPTR_001G097600v3/POPTR_001G103300v3/POPTR_001G103600v3/POPTR_001G104900v3/POPTR_001G109400v3/POPTR_001G111300v3/POPTR_001G114000v3/POPTR_001G137600v3/POPTR_001G137700v3/POPTR_001G141100v3/…
Biological process	GO:0080134	regulation of response to stress	19/453	19/453	1	1	POPTR_001G028500v3/POPTR_001G037000v3/POPTR_001G044500v3/POPTR_001G061900v3/POPTR_001G062500v3/POPTR_001G097600v3/POPTR_001G142200v3/POPTR_001G180200v3/POPTR_001G219100v3/POPTR_001G240500v3/POPTR_001G279200v3/POPTR_001G331200v3/POPTR_001G385200v3/POPTR_001G397200v3/POPTR_002G008700v3/POPTR_002G082400v3/POPTR_002G103900v3/POPTR_002G116500v3/POPTR_002G128900v3
Biological process	GO:0090304	nucleic acid metabolic process	131/453	131/453	1	1	POPTR_001G017500v3/POPTR_001G027200v3/POPTR_001G044500v3/POPTR_001G050300v3/POPTR_001G055000v3/POPTR_001G061800v3/POPTR_001G062500v3/POPTR_001G070500v3/POPTR_001G074000v3/POPTR_001G082700v3/POPTR_001G083500v3/POPTR_001G086700v3/POPTR_001G094800v3/POPTR_001G097600v3/POPTR_001G099100v3/POPTR_001G103300v3/POPTR_001G103600v3/POPTR_001G104900v3/POPTR_001G107300v3/POPTR_001G109400v3/POPTR_001G110800v3/…
Biological process	GO:0090558	plant epidermis development	14/453	14/453	1	1	POPTR_001G082600v3/POPTR_001G103600v3/POPTR_001G147000v3/POPTR_001G169600v3/POPTR_001G177100v3/POPTR_001G301800v3/POPTR_002G072200v3/POPTR_002G109600v3/POPTR_002G112900v3/POPTR_002G167800v3/POPTR_002G210300v3/POPTR_002G218000v3/POPTR_002G223200v3/POPTR_003G044900v3
Biological process	GO:0090567	reproductive shoot system development	17/453	17/453	1	1	POPTR_001G015700v3/POPTR_001G066700v3/POPTR_001G120200v3/POPTR_001G137600v3/POPTR_001G137700v3/POPTR_001G137800v3/POPTR_001G233600v3/POPTR_001G267700v3/POPTR_001G372300v3/POPTR_001G382500v3/POPTR_002G019900v3/POPTR_002G024700v3/POPTR_002G070400v3/POPTR_002G109600v3/POPTR_002G124400v3/POPTR_002G130200v3/POPTR_002G142200v3
Biological process	GO:0097305	response to alcohol	20/453	20/453	1	1	POPTR_001G050300v3/POPTR_001G055000v3/POPTR_001G115600v3/POPTR_001G142200v3/POPTR_001G163400v3/POPTR_001G219100v3/POPTR_001G243300v3/POPTR_001G246400v3/POPTR_001G333600v3/POPTR_001G358600v3/POPTR_001G392600v3/POPTR_001G397200v3/POPTR_002G052700v3/POPTR_002G098100v3/POPTR_002G099700v3/POPTR_002G128900v3/POPTR_002G179100v3/POPTR_002G228200v3/POPTR_003G015800v3/POPTR_003G017500v3
Biological process	GO:0097306	cellular response to alcohol	11/453	11/453	1	1	POPTR_001G055000v3/POPTR_001G142200v3/POPTR_001G219100v3/POPTR_001G243300v3/POPTR_001G333600v3/POPTR_001G358600v3/POPTR_001G392600v3/POPTR_002G099700v3/POPTR_002G228200v3/POPTR_003G015800v3/POPTR_003G017500v3
Biological process	GO:0097659	nucleic acid-templated transcription	105/453	105/453	1	1	POPTR_001G027200v3/POPTR_001G044500v3/POPTR_001G050300v3/POPTR_001G055000v3/POPTR_001G061800v3/POPTR_001G062500v3/POPTR_001G082700v3/POPTR_001G083500v3/POPTR_001G086700v3/POPTR_001G094800v3/POPTR_001G103300v3/POPTR_001G103600v3/POPTR_001G104900v3/POPTR_001G109400v3/POPTR_001G110800v3/POPTR_001G111300v3/POPTR_001G114000v3/POPTR_001G137600v3/POPTR_001G137700v3/POPTR_001G137800v3/POPTR_001G141100v3/…
Biological process	GO:0098542	defense response to other organism	20/453	20/453	1	1	POPTR_001G027200v3/POPTR_001G028200v3/POPTR_001G037000v3/POPTR_001G044500v3/POPTR_001G062500v3/POPTR_001G121000v3/POPTR_001G142200v3/POPTR_001G147500v3/POPTR_001G213700v3/POPTR_001G219700v3/POPTR_001G240500v3/POPTR_001G302100v3/POPTR_001G332300v3/POPTR_001G385200v3/POPTR_001G397200v3/POPTR_001G418000v3/POPTR_001G450600v3/POPTR_001G451500v3/POPTR_002G082400v3/POPTR_004G141200v3
Biological process	GO:0098813	nuclear chromosome segregation	12/453	12/453	1	1	POPTR_001G050300v3/POPTR_001G099100v3/POPTR_001G178200v3/POPTR_001G225600v3/POPTR_001G254500v3/POPTR_001G264000v3/POPTR_001G295100v3/POPTR_001G348200v3/POPTR_001G377100v3/POPTR_002G002900v3/POPTR_003G021700v3/POPTR_003G202300v3
Biological process	GO:0099402	plant organ development	48/453	48/453	1	1	POPTR_001G018700v3/POPTR_001G051700v3/POPTR_001G070500v3/POPTR_001G082700v3/POPTR_001G094800v3/POPTR_001G115100v3/POPTR_001G120200v3/POPTR_001G137600v3/POPTR_001G137800v3/POPTR_001G141400v3/POPTR_001G147000v3/POPTR_001G169600v3/POPTR_001G180200v3/POPTR_001G205000v3/POPTR_001G216900v3/POPTR_001G219100v3/POPTR_001G248400v3/POPTR_001G256000v3/POPTR_001G267700v3/POPTR_001G281600v3/POPTR_001G357700v3/…
Biological process	GO:0140013	meiotic nuclear division	13/453	13/453	1	1	POPTR_001G050300v3/POPTR_001G097600v3/POPTR_001G099100v3/POPTR_001G178200v3/POPTR_001G264000v3/POPTR_001G331200v3/POPTR_001G343800v3/POPTR_001G348200v3/POPTR_001G377100v3/POPTR_001G465400v3/POPTR_002G002900v3/POPTR_003G021700v3/POPTR_003G202300v3
Biological process	GO:1901135	carbohydrate derivative metabolic process	16/453	16/453	1	1	POPTR_001G112000v3/POPTR_001G157400v3/POPTR_001G190400v3/POPTR_001G297900v3/POPTR_001G334900v3/POPTR_001G450200v3/POPTR_001G461300v3/POPTR_002G023400v3/POPTR_002G037400v3/POPTR_002G087300v3/POPTR_002G100400v3/POPTR_002G115100v3/POPTR_002G128900v3/POPTR_003G112200v3/POPTR_004G019800v3/POPTR_004G150400v3
Biological process	GO:1901137	carbohydrate derivative biosynthetic process	11/453	11/453	1	1	POPTR_001G112000v3/POPTR_001G157400v3/POPTR_001G190400v3/POPTR_001G297900v3/POPTR_001G334900v3/POPTR_001G450200v3/POPTR_001G461300v3/POPTR_002G037400v3/POPTR_002G087300v3/POPTR_002G100400v3/POPTR_003G112200v3
Biological process	GO:1901360	organic cyclic compound metabolic process	149/453	149/453	1	1	POPTR_001G007000v3/POPTR_001G017500v3/POPTR_001G027200v3/POPTR_001G044500v3/POPTR_001G049100v3/POPTR_001G050300v3/POPTR_001G055000v3/POPTR_001G061800v3/POPTR_001G062500v3/POPTR_001G068400v3/POPTR_001G070500v3/POPTR_001G074000v3/POPTR_001G082700v3/POPTR_001G083500v3/POPTR_001G086700v3/POPTR_001G094800v3/POPTR_001G097600v3/POPTR_001G099100v3/POPTR_001G103300v3/POPTR_001G103600v3/POPTR_001G104900v3/…
Biological process	GO:1901362	organic cyclic compound biosynthetic process	122/453	122/453	1	1	POPTR_001G027200v3/POPTR_001G044500v3/POPTR_001G049100v3/POPTR_001G050300v3/POPTR_001G055000v3/POPTR_001G061800v3/POPTR_001G062500v3/POPTR_001G068400v3/POPTR_001G082700v3/POPTR_001G083500v3/POPTR_001G086700v3/POPTR_001G094800v3/POPTR_001G103300v3/POPTR_001G103600v3/POPTR_001G104900v3/POPTR_001G109400v3/POPTR_001G110800v3/POPTR_001G111300v3/POPTR_001G112000v3/POPTR_001G114000v3/POPTR_001G116500v3/…
Biological process	GO:1901564	organonitrogen compound metabolic process	81/453	81/453	1	1	POPTR_001G007000v3/POPTR_001G018700v3/POPTR_001G025300v3/POPTR_001G028200v3/POPTR_001G041700v3/POPTR_001G046600v3/POPTR_001G050300v3/POPTR_001G051700v3/POPTR_001G055000v3/POPTR_001G061600v3/POPTR_001G065900v3/POPTR_001G066700v3/POPTR_001G084000v3/POPTR_001G100900v3/POPTR_001G101000v3/POPTR_001G126700v3/POPTR_001G142000v3/POPTR_001G157400v3/POPTR_001G161600v3/POPTR_001G164000v3/POPTR_001G190400v3/…
Biological process	GO:1901565	organonitrogen compound catabolic process	21/453	21/453	1	1	POPTR_001G007000v3/POPTR_001G028200v3/POPTR_001G041700v3/POPTR_001G065900v3/POPTR_001G084000v3/POPTR_001G101000v3/POPTR_001G142000v3/POPTR_001G243300v3/POPTR_001G254500v3/POPTR_001G267700v3/POPTR_001G279200v3/POPTR_001G302100v3/POPTR_001G309600v3/POPTR_001G453800v3/POPTR_001G458200v3/POPTR_002G044800v3/POPTR_002G092100v3/POPTR_003G062000v3/POPTR_003G130900v3/POPTR_003G215400v3/POPTR_004G092000v3
Biological process	GO:1901566	organonitrogen compound biosynthetic process	24/453	24/453	1	1	POPTR_001G025300v3/POPTR_001G046600v3/POPTR_001G051700v3/POPTR_001G084000v3/POPTR_001G126700v3/POPTR_001G157400v3/POPTR_001G164000v3/POPTR_001G190400v3/POPTR_001G199100v3/POPTR_001G213700v3/POPTR_001G219700v3/POPTR_001G250300v3/POPTR_001G297900v3/POPTR_001G334900v3/POPTR_001G450200v3/POPTR_001G453900v3/POPTR_002G037400v3/POPTR_002G064600v3/POPTR_002G087300v3/POPTR_002G100400v3/POPTR_002G192600v3/…
Biological process	GO:1901575	organic substance catabolic process	43/453	43/453	1	1	POPTR_001G007000v3/POPTR_001G028200v3/POPTR_001G041700v3/POPTR_001G052300v3/POPTR_001G061100v3/POPTR_001G065900v3/POPTR_001G083200v3/POPTR_001G084000v3/POPTR_001G092200v3/POPTR_001G099100v3/POPTR_001G101000v3/POPTR_001G142000v3/POPTR_001G153100v3/POPTR_001G162700v3/POPTR_001G190400v3/POPTR_001G243300v3/POPTR_001G252100v3/POPTR_001G254500v3/POPTR_001G267700v3/POPTR_001G275500v3/POPTR_001G279200v3/…
Biological process	GO:1901576	organic substance biosynthetic process	176/453	176/453	1	1	POPTR_001G012200v3/POPTR_001G012700v3/POPTR_001G013500v3/POPTR_001G015500v3/POPTR_001G015600v3/POPTR_001G018700v3/POPTR_001G025300v3/POPTR_001G027200v3/POPTR_001G033800v3/POPTR_001G044500v3/POPTR_001G046600v3/POPTR_001G049100v3/POPTR_001G049200v3/POPTR_001G050300v3/POPTR_001G051500v3/POPTR_001G051700v3/POPTR_001G055000v3/POPTR_001G056300v3/POPTR_001G061800v3/POPTR_001G062500v3/POPTR_001G066000v3/…
Biological process	GO:1901698	response to nitrogen compound	16/453	16/453	1	1	POPTR_001G044500v3/POPTR_001G101000v3/POPTR_001G142200v3/POPTR_001G154200v3/POPTR_001G243300v3/POPTR_001G397200v3/POPTR_001G458200v3/POPTR_002G011700v3/POPTR_002G070500v3/POPTR_002G082000v3/POPTR_002G128900v3/POPTR_002G164400v3/POPTR_002G168700v3/POPTR_002G228400v3/POPTR_003G130900v3/POPTR_004G141200v3
Biological process	GO:1901700	response to oxygen-containing compound	49/453	49/453	1	1	POPTR_001G044500v3/POPTR_001G050300v3/POPTR_001G055000v3/POPTR_001G062500v3/POPTR_001G084000v3/POPTR_001G101000v3/POPTR_001G103600v3/POPTR_001G109400v3/POPTR_001G115600v3/POPTR_001G142200v3/POPTR_001G154200v3/POPTR_001G163400v3/POPTR_001G219100v3/POPTR_001G243300v3/POPTR_001G246400v3/POPTR_001G301800v3/POPTR_001G333600v3/POPTR_001G358600v3/POPTR_001G392600v3/POPTR_001G397200v3/POPTR_001G451500v3/…
Biological process	GO:1901701	cellular response to oxygen-containing compound	20/453	20/453	1	1	POPTR_001G055000v3/POPTR_001G062500v3/POPTR_001G084000v3/POPTR_001G103600v3/POPTR_001G109400v3/POPTR_001G142200v3/POPTR_001G219100v3/POPTR_001G243300v3/POPTR_001G246400v3/POPTR_001G333600v3/POPTR_001G358600v3/POPTR_001G392600v3/POPTR_001G397200v3/POPTR_002G011700v3/POPTR_002G039100v3/POPTR_002G082000v3/POPTR_002G099700v3/POPTR_002G228200v3/POPTR_003G015800v3/POPTR_003G017500v3
Biological process	GO:1902680	positive regulation of RNA biosynthetic process	15/453	15/453	1	1	POPTR_001G086700v3/POPTR_001G142200v3/POPTR_001G169600v3/POPTR_001G216900v3/POPTR_001G219100v3/POPTR_001G358100v3/POPTR_001G374200v3/POPTR_001G458200v3/POPTR_002G100600v3/POPTR_002G109600v3/POPTR_002G125300v3/POPTR_002G201600v3/POPTR_003G050700v3/POPTR_003G070400v3/POPTR_003G144900v3
Biological process	GO:1903046	meiotic cell cycle process	16/453	16/453	1	1	POPTR_001G050300v3/POPTR_001G097600v3/POPTR_001G099100v3/POPTR_001G141400v3/POPTR_001G178200v3/POPTR_001G264000v3/POPTR_001G331200v3/POPTR_001G343800v3/POPTR_001G348200v3/POPTR_001G377100v3/POPTR_001G465400v3/POPTR_002G002900v3/POPTR_002G142200v3/POPTR_003G021700v3/POPTR_003G093000v3/POPTR_003G202300v3
Biological process	GO:1903047	mitotic cell cycle process	18/453	18/453	1	1	POPTR_001G065800v3/POPTR_001G178200v3/POPTR_001G254500v3/POPTR_001G264000v3/POPTR_001G275200v3/POPTR_001G295100v3/POPTR_001G301800v3/POPTR_002G002900v3/POPTR_002G003400v3/POPTR_002G044800v3/POPTR_002G052900v3/POPTR_002G167800v3/POPTR_002G200300v3/POPTR_002G225100v3/POPTR_003G021700v3/POPTR_003G202300v3/POPTR_003G215800v3/POPTR_004G095700v3
Biological process	GO:1903506	regulation of nucleic acid-templated transcription	71/453	71/453	1	1	POPTR_001G027200v3/POPTR_001G044500v3/POPTR_001G050300v3/POPTR_001G061800v3/POPTR_001G062500v3/POPTR_001G082700v3/POPTR_001G083500v3/POPTR_001G086700v3/POPTR_001G103300v3/POPTR_001G104900v3/POPTR_001G109400v3/POPTR_001G111300v3/POPTR_001G114000v3/POPTR_001G137600v3/POPTR_001G137700v3/POPTR_001G141100v3/POPTR_001G142200v3/POPTR_001G142900v3/POPTR_001G143500v3/POPTR_001G147000v3/POPTR_001G157700v3/…
Biological process	GO:1903508	positive regulation of nucleic acid-templated transcription	15/453	15/453	1	1	POPTR_001G086700v3/POPTR_001G142200v3/POPTR_001G169600v3/POPTR_001G216900v3/POPTR_001G219100v3/POPTR_001G358100v3/POPTR_001G374200v3/POPTR_001G458200v3/POPTR_002G100600v3/POPTR_002G109600v3/POPTR_002G125300v3/POPTR_002G201600v3/POPTR_003G050700v3/POPTR_003G070400v3/POPTR_003G144900v3
Biological process	GO:1905392	plant organ morphogenesis	21/453	21/453	1	1	POPTR_001G018700v3/POPTR_001G070500v3/POPTR_001G120200v3/POPTR_001G141400v3/POPTR_001G147000v3/POPTR_001G169600v3/POPTR_001G205000v3/POPTR_001G216900v3/POPTR_001G219100v3/POPTR_001G248400v3/POPTR_001G256000v3/POPTR_001G281600v3/POPTR_001G357700v3/POPTR_002G072200v3/POPTR_002G167800v3/POPTR_002G218000v3/POPTR_002G223200v3/POPTR_003G062000v3/POPTR_003G093000v3/POPTR_003G144900v3/POPTR_003G205400v3
Biological process	GO:2000026	regulation of multicellular organismal development	18/453	18/453	1	1	POPTR_001G015700v3/POPTR_001G055000v3/POPTR_001G066700v3/POPTR_001G070500v3/POPTR_001G120200v3/POPTR_001G219100v3/POPTR_001G233600v3/POPTR_001G267700v3/POPTR_001G382500v3/POPTR_002G019900v3/POPTR_002G052700v3/POPTR_002G072200v3/POPTR_002G098100v3/POPTR_002G115100v3/POPTR_002G124400v3/POPTR_002G152200v3/POPTR_002G179100v3/POPTR_003G113100v3
Biological process	GO:2000112	regulation of cellular macromolecule biosynthetic process	72/453	72/453	1	1	POPTR_001G027200v3/POPTR_001G044500v3/POPTR_001G050300v3/POPTR_001G061800v3/POPTR_001G062500v3/POPTR_001G082700v3/POPTR_001G083500v3/POPTR_001G086700v3/POPTR_001G103300v3/POPTR_001G104900v3/POPTR_001G109400v3/POPTR_001G111300v3/POPTR_001G114000v3/POPTR_001G137600v3/POPTR_001G137700v3/POPTR_001G141100v3/POPTR_001G142200v3/POPTR_001G142900v3/POPTR_001G143500v3/POPTR_001G147000v3/POPTR_001G157700v3/…
Biological process	GO:2000241	regulation of reproductive process	12/453	12/453	1	1	POPTR_001G015700v3/POPTR_001G055000v3/POPTR_001G066700v3/POPTR_001G097600v3/POPTR_001G120200v3/POPTR_001G233600v3/POPTR_001G331200v3/POPTR_001G343800v3/POPTR_001G377100v3/POPTR_001G382500v3/POPTR_002G014100v3/POPTR_002G019900v3
Biological process	GO:2001141	regulation of RNA biosynthetic process	71/453	71/453	1	1	POPTR_001G027200v3/POPTR_001G044500v3/POPTR_001G050300v3/POPTR_001G061800v3/POPTR_001G062500v3/POPTR_001G082700v3/POPTR_001G083500v3/POPTR_001G086700v3/POPTR_001G103300v3/POPTR_001G104900v3/POPTR_001G109400v3/POPTR_001G111300v3/POPTR_001G114000v3/POPTR_001G137600v3/POPTR_001G137700v3/POPTR_001G141100v3/POPTR_001G142200v3/POPTR_001G142900v3/POPTR_001G143500v3/POPTR_001G147000v3/POPTR_001G157700v3/…
Molecular function	GO:0000166	nucleotide binding	101/444	101/444	1	1	POPTR_001G000800v3/POPTR_001G004600v3/POPTR_001G017500v3/POPTR_001G018700v3/POPTR_001G019100v3/POPTR_001G028200v3/POPTR_001G050300v3/POPTR_001G054400v3/POPTR_001G066700v3/POPTR_001G070500v3/POPTR_001G074000v3/POPTR_001G082700v3/POPTR_001G090300v3/POPTR_001G095200v3/POPTR_001G095600v3/POPTR_001G097600v3/POPTR_001G099100v3/POPTR_001G103300v3/POPTR_001G104000v3/POPTR_001G104600v3/POPTR_001G106100v3/…
Molecular function	GO:0001067	regulatory region nucleic acid binding	21/444	21/444	1	1	POPTR_001G044500v3/POPTR_001G053500v3/POPTR_001G086700v3/POPTR_001G137600v3/POPTR_001G157700v3/POPTR_001G169600v3/POPTR_001G185900v3/POPTR_001G188500v3/POPTR_001G238400v3/POPTR_001G256000v3/POPTR_001G374200v3/POPTR_002G023400v3/POPTR_002G024700v3/POPTR_002G109600v3/POPTR_002G128900v3/POPTR_002G130200v3/POPTR_002G142800v3/POPTR_002G168700v3/POPTR_002G228400v3/POPTR_003G077200v3/POPTR_004G006300v3
Molecular function	GO:0001882	nucleoside binding	10/444	10/444	1	1	POPTR_001G004600v3/POPTR_001G104600v3/POPTR_001G106100v3/POPTR_001G147500v3/POPTR_001G258900v3/POPTR_002G167800v3/POPTR_003G024200v3/POPTR_003G024600v3/POPTR_003G024800v3/POPTR_003G024900v3
Molecular function	GO:0001883	purine nucleoside binding	10/444	10/444	1	1	POPTR_001G004600v3/POPTR_001G104600v3/POPTR_001G106100v3/POPTR_001G147500v3/POPTR_001G258900v3/POPTR_002G167800v3/POPTR_003G024200v3/POPTR_003G024600v3/POPTR_003G024800v3/POPTR_003G024900v3
Molecular function	GO:0003674	molecular_function	444/444	444/444	1	1	POPTR_001G000800v3/POPTR_001G004500v3/POPTR_001G004600v3/POPTR_001G006500v3/POPTR_001G006600v3/POPTR_001G006700v3/POPTR_001G007000v3/POPTR_001G008500v3/POPTR_001G009600v3/POPTR_001G011400v3/POPTR_001G012200v3/POPTR_001G012700v3/POPTR_001G013500v3/POPTR_001G015500v3/POPTR_001G015600v3/POPTR_001G015700v3/POPTR_001G016700v3/POPTR_001G016900v3/POPTR_001G017500v3/POPTR_001G018700v3/POPTR_001G019100v3/…
Molecular function	GO:0003676	nucleic acid binding	126/444	126/444	1	1	POPTR_001G009600v3/POPTR_001G016700v3/POPTR_001G016900v3/POPTR_001G027200v3/POPTR_001G044500v3/POPTR_001G050300v3/POPTR_001G053500v3/POPTR_001G055000v3/POPTR_001G058600v3/POPTR_001G070500v3/POPTR_001G074000v3/POPTR_001G083500v3/POPTR_001G086700v3/POPTR_001G093700v3/POPTR_001G094800v3/POPTR_001G099100v3/POPTR_001G103600v3/POPTR_001G104900v3/POPTR_001G107300v3/POPTR_001G109400v3/POPTR_001G110800v3/…
Molecular function	GO:0003677	DNA binding	111/444	111/444	1	1	POPTR_001G009600v3/POPTR_001G016700v3/POPTR_001G016900v3/POPTR_001G027200v3/POPTR_001G044500v3/POPTR_001G050300v3/POPTR_001G053500v3/POPTR_001G055000v3/POPTR_001G058600v3/POPTR_001G070500v3/POPTR_001G074000v3/POPTR_001G083500v3/POPTR_001G086700v3/POPTR_001G093700v3/POPTR_001G094800v3/POPTR_001G099100v3/POPTR_001G103600v3/POPTR_001G104900v3/POPTR_001G109400v3/POPTR_001G110800v3/POPTR_001G111300v3/…
Molecular function	GO:0003690	double-stranded DNA binding	11/444	11/444	1	1	POPTR_001G053500v3/POPTR_001G178200v3/POPTR_001G185900v3/POPTR_001G188500v3/POPTR_001G374200v3/POPTR_001G392800v3/POPTR_001G392900v3/POPTR_002G109600v3/POPTR_002G142800v3/POPTR_002G168700v3/POPTR_004G006300v3
Molecular function	GO:0003700	DNA-binding transcription factor activity	69/444	69/444	1	1	POPTR_001G044500v3/POPTR_001G053500v3/POPTR_001G055000v3/POPTR_001G061800v3/POPTR_001G083500v3/POPTR_001G086700v3/POPTR_001G093700v3/POPTR_001G094800v3/POPTR_001G103600v3/POPTR_001G109400v3/POPTR_001G110800v3/POPTR_001G120200v3/POPTR_001G137600v3/POPTR_001G137800v3/POPTR_001G141100v3/POPTR_001G142200v3/POPTR_001G142900v3/POPTR_001G154200v3/POPTR_001G157700v3/POPTR_001G169500v3/POPTR_001G169600v3/…
Molecular function	GO:0003723	RNA binding	17/444	17/444	1	1	POPTR_001G107300v3/POPTR_001G213700v3/POPTR_001G219700v3/POPTR_001G231800v3/POPTR_001G255400v3/POPTR_001G255500v3/POPTR_001G325300v3/POPTR_001G348200v3/POPTR_001G453900v3/POPTR_002G064600v3/POPTR_002G098100v3/POPTR_002G118000v3/POPTR_002G125300v3/POPTR_002G153600v3/POPTR_002G179100v3/POPTR_002G198700v3/POPTR_003G022600v3
Molecular function	GO:0003774	motor activity	12/444	12/444	1	1	POPTR_001G000800v3/POPTR_001G104000v3/POPTR_001G115100v3/POPTR_001G182300v3/POPTR_001G233700v3/POPTR_001G360200v3/POPTR_001G436200v3/POPTR_001G467600v3/POPTR_002G027600v3/POPTR_002G081300v3/POPTR_002G110600v3/POPTR_003G127800v3
Molecular function	GO:0003777	microtubule motor activity	12/444	12/444	1	1	POPTR_001G000800v3/POPTR_001G104000v3/POPTR_001G115100v3/POPTR_001G182300v3/POPTR_001G233700v3/POPTR_001G360200v3/POPTR_001G436200v3/POPTR_001G467600v3/POPTR_002G027600v3/POPTR_002G081300v3/POPTR_002G110600v3/POPTR_003G127800v3
Molecular function	GO:0003824	catalytic activity	269/444	269/444	1	1	POPTR_001G000800v3/POPTR_001G004600v3/POPTR_001G006500v3/POPTR_001G006600v3/POPTR_001G006700v3/POPTR_001G009600v3/POPTR_001G011400v3/POPTR_001G012200v3/POPTR_001G012700v3/POPTR_001G013500v3/POPTR_001G015500v3/POPTR_001G015600v3/POPTR_001G015700v3/POPTR_001G018700v3/POPTR_001G019100v3/POPTR_001G023600v3/POPTR_001G023800v3/POPTR_001G027200v3/POPTR_001G028200v3/POPTR_001G028500v3/POPTR_001G033800v3/…
Molecular function	GO:0004175	endopeptidase activity	11/444	11/444	1	1	POPTR_001G028200v3/POPTR_001G041700v3/POPTR_001G092700v3/POPTR_001G163600v3/POPTR_001G241300v3/POPTR_001G302100v3/POPTR_001G440300v3/POPTR_001G450400v3/POPTR_001G450600v3/POPTR_002G092100v3/POPTR_003G021700v3
Molecular function	GO:0004386	helicase activity	10/444	10/444	1	1	POPTR_001G070500v3/POPTR_001G074000v3/POPTR_001G107300v3/POPTR_001G180200v3/POPTR_001G348200v3/POPTR_001G461300v3/POPTR_002G008700v3/POPTR_003G015800v3/POPTR_003G017500v3/POPTR_003G157000v3
Molecular function	GO:0004497	monooxygenase activity	10/444	10/444	1	1	POPTR_001G068400v3/POPTR_001G116500v3/POPTR_001G121000v3/POPTR_001G167900v3/POPTR_001G245300v3/POPTR_002G042100v3/POPTR_002G126100v3/POPTR_002G150100v3/POPTR_002G150200v3/POPTR_002G150500v3
Molecular function	GO:0004553	hydrolase activity, hydrolyzing O-glycosyl compounds	15/444	15/444	1	1	POPTR_001G006500v3/POPTR_001G071000v3/POPTR_001G083200v3/POPTR_001G092200v3/POPTR_001G100000v3/POPTR_001G221800v3/POPTR_001G232800v3/POPTR_001G255100v3/POPTR_001G298900v3/POPTR_001G380600v3/POPTR_002G007300v3/POPTR_002G033500v3/POPTR_002G261800v3/POPTR_003G159700v3/POPTR_004G019800v3
Molecular function	GO:0004672	protein kinase activity	37/444	37/444	1	1	POPTR_001G018700v3/POPTR_001G061600v3/POPTR_001G095200v3/POPTR_001G126100v3/POPTR_001G151900v3/POPTR_001G161600v3/POPTR_001G200000v3/POPTR_001G205000v3/POPTR_001G217700v3/POPTR_001G218100v3/POPTR_001G240500v3/POPTR_001G246400v3/POPTR_001G280700v3/POPTR_001G301400v3/POPTR_001G333300v3/POPTR_001G333600v3/POPTR_001G385200v3/POPTR_001G465800v3/POPTR_001G467300v3/POPTR_002G002900v3/POPTR_002G003400v3/…
Molecular function	GO:0004674	protein serine/threonine kinase activity	32/444	32/444	1	1	POPTR_001G018700v3/POPTR_001G061600v3/POPTR_001G126100v3/POPTR_001G151900v3/POPTR_001G161600v3/POPTR_001G200000v3/POPTR_001G205000v3/POPTR_001G217700v3/POPTR_001G218100v3/POPTR_001G240500v3/POPTR_001G246400v3/POPTR_001G280700v3/POPTR_001G333600v3/POPTR_001G385200v3/POPTR_001G465800v3/POPTR_001G467300v3/POPTR_002G003400v3/POPTR_002G009300v3/POPTR_002G015400v3/POPTR_002G040100v3/POPTR_002G049400v3/…
Molecular function	GO:0004842	ubiquitin-protein transferase activity	15/444	15/444	1	1	POPTR_001G101000v3/POPTR_001G243300v3/POPTR_001G254500v3/POPTR_001G267700v3/POPTR_001G279200v3/POPTR_001G309600v3/POPTR_001G333600v3/POPTR_001G358100v3/POPTR_001G453800v3/POPTR_002G070500v3/POPTR_002G116500v3/POPTR_003G062000v3/POPTR_003G130900v3/POPTR_003G215400v3/POPTR_004G092000v3
Molecular function	GO:0005198	structural molecule activity	10/444	10/444	1	1	POPTR_001G004600v3/POPTR_001G025300v3/POPTR_001G046600v3/POPTR_001G104600v3/POPTR_001G106100v3/POPTR_001G164000v3/POPTR_001G165900v3/POPTR_001G453900v3/POPTR_002G064600v3/POPTR_002G196800v3
Molecular function	GO:0005215	transporter activity	22/444	22/444	1	1	POPTR_001G004500v3/POPTR_001G015700v3/POPTR_001G019100v3/POPTR_001G046800v3/POPTR_001G082300v3/POPTR_001G095600v3/POPTR_001G114700v3/POPTR_001G123700v3/POPTR_001G125000v3/POPTR_001G139700v3/POPTR_001G157600v3/POPTR_001G185700v3/POPTR_001G205400v3/POPTR_001G272900v3/POPTR_001G347300v3/POPTR_001G405700v3/POPTR_002G029200v3/POPTR_002G059200v3/POPTR_002G068300v3/POPTR_002G072200v3/POPTR_002G132300v3/…
Molecular function	GO:0005488	binding	324/444	324/444	1	1	POPTR_001G000800v3/POPTR_001G004600v3/POPTR_001G006500v3/POPTR_001G007000v3/POPTR_001G008500v3/POPTR_001G009600v3/POPTR_001G011400v3/POPTR_001G013500v3/POPTR_001G015500v3/POPTR_001G015600v3/POPTR_001G016700v3/POPTR_001G016900v3/POPTR_001G017500v3/POPTR_001G018700v3/POPTR_001G019100v3/POPTR_001G025300v3/POPTR_001G026400v3/POPTR_001G027200v3/POPTR_001G028200v3/POPTR_001G032600v3/POPTR_001G033800v3/…
Molecular function	GO:0005515	protein binding	81/444	81/444	1	1	POPTR_001G000800v3/POPTR_001G007000v3/POPTR_001G016700v3/POPTR_001G016900v3/POPTR_001G032600v3/POPTR_001G033800v3/POPTR_001G053500v3/POPTR_001G055000v3/POPTR_001G062500v3/POPTR_001G066700v3/POPTR_001G083500v3/POPTR_001G086700v3/POPTR_001G094800v3/POPTR_001G103600v3/POPTR_001G104000v3/POPTR_001G115100v3/POPTR_001G141100v3/POPTR_001G142200v3/POPTR_001G147500v3/POPTR_001G169600v3/POPTR_001G182300v3/…
Molecular function	GO:0005524	ATP binding	82/444	82/444	1	1	POPTR_001G000800v3/POPTR_001G018700v3/POPTR_001G019100v3/POPTR_001G050300v3/POPTR_001G054400v3/POPTR_001G066700v3/POPTR_001G070500v3/POPTR_001G074000v3/POPTR_001G082700v3/POPTR_001G090300v3/POPTR_001G095200v3/POPTR_001G095600v3/POPTR_001G097600v3/POPTR_001G099100v3/POPTR_001G103300v3/POPTR_001G104000v3/POPTR_001G107300v3/POPTR_001G114000v3/POPTR_001G115100v3/POPTR_001G125000v3/POPTR_001G126100v3/…
Molecular function	GO:0005525	GTP binding	10/444	10/444	1	1	POPTR_001G004600v3/POPTR_001G104600v3/POPTR_001G106100v3/POPTR_001G147500v3/POPTR_001G258900v3/POPTR_002G167800v3/POPTR_003G024200v3/POPTR_003G024600v3/POPTR_003G024800v3/POPTR_003G024900v3
Molecular function	GO:0008017	microtubule binding	19/444	19/444	1	1	POPTR_001G000800v3/POPTR_001G032600v3/POPTR_001G104000v3/POPTR_001G115100v3/POPTR_001G147500v3/POPTR_001G182300v3/POPTR_001G215200v3/POPTR_001G233700v3/POPTR_001G360200v3/POPTR_001G436200v3/POPTR_001G467600v3/POPTR_002G027600v3/POPTR_002G081300v3/POPTR_002G110600v3/POPTR_003G024200v3/POPTR_003G024600v3/POPTR_003G024800v3/POPTR_003G024900v3/POPTR_003G127800v3
Molecular function	GO:0008092	cytoskeletal protein binding	22/444	22/444	1	1	POPTR_001G000800v3/POPTR_001G032600v3/POPTR_001G104000v3/POPTR_001G115100v3/POPTR_001G147500v3/POPTR_001G182300v3/POPTR_001G215200v3/POPTR_001G233700v3/POPTR_001G360200v3/POPTR_001G436200v3/POPTR_001G467600v3/POPTR_002G027600v3/POPTR_002G081300v3/POPTR_002G110600v3/POPTR_002G118000v3/POPTR_002G207700v3/POPTR_002G240200v3/POPTR_003G024200v3/POPTR_003G024600v3/POPTR_003G024800v3/POPTR_003G024900v3/…
Molecular function	GO:0008144	drug binding	87/444	87/444	1	1	POPTR_001G000800v3/POPTR_001G018700v3/POPTR_001G019100v3/POPTR_001G050300v3/POPTR_001G054400v3/POPTR_001G066700v3/POPTR_001G070500v3/POPTR_001G074000v3/POPTR_001G082700v3/POPTR_001G084000v3/POPTR_001G090300v3/POPTR_001G095200v3/POPTR_001G095600v3/POPTR_001G097600v3/POPTR_001G099100v3/POPTR_001G099400v3/POPTR_001G103300v3/POPTR_001G104000v3/POPTR_001G107300v3/POPTR_001G114000v3/POPTR_001G115100v3/…
Molecular function	GO:0008168	methyltransferase activity	13/444	13/444	1	1	POPTR_001G009600v3/POPTR_001G056300v3/POPTR_001G068400v3/POPTR_001G345400v3/POPTR_001G359000v3/POPTR_001G382500v3/POPTR_002G062200v3/POPTR_002G076800v3/POPTR_003G102400v3/POPTR_003G102600v3/POPTR_003G215800v3/POPTR_004G050400v3/POPTR_004G050500v3
Molecular function	GO:0008233	peptidase activity	15/444	15/444	1	1	POPTR_001G028200v3/POPTR_001G041700v3/POPTR_001G047800v3/POPTR_001G065900v3/POPTR_001G092700v3/POPTR_001G142000v3/POPTR_001G163600v3/POPTR_001G241300v3/POPTR_001G302100v3/POPTR_001G440300v3/POPTR_001G450400v3/POPTR_001G450600v3/POPTR_002G092100v3/POPTR_003G021700v3/POPTR_003G180400v3
Molecular function	GO:0008270	zinc ion binding	10/444	10/444	1	1	POPTR_001G053500v3/POPTR_001G061800v3/POPTR_001G188500v3/POPTR_001G233600v3/POPTR_002G082900v3/POPTR_002G142800v3/POPTR_002G233800v3/POPTR_003G049300v3/POPTR_003G215400v3/POPTR_004G092000v3
Molecular function	GO:0008289	lipid binding	12/444	12/444	1	1	POPTR_001G008500v3/POPTR_001G041400v3/POPTR_001G109000v3/POPTR_001G137800v3/POPTR_001G188800v3/POPTR_001G231400v3/POPTR_001G232700v3/POPTR_001G232900v3/POPTR_001G372300v3/POPTR_002G131400v3/POPTR_003G050100v3/POPTR_004G020400v3
Molecular function	GO:0015075	ion transmembrane transporter activity	10/444	10/444	1	1	POPTR_001G004500v3/POPTR_001G019100v3/POPTR_001G046800v3/POPTR_001G082300v3/POPTR_001G114700v3/POPTR_001G123700v3/POPTR_001G185700v3/POPTR_001G205400v3/POPTR_001G347300v3/POPTR_002G059200v3
Molecular function	GO:0015318	inorganic molecular entity transmembrane transporter activity	10/444	10/444	1	1	POPTR_001G004500v3/POPTR_001G019100v3/POPTR_001G046800v3/POPTR_001G082300v3/POPTR_001G114700v3/POPTR_001G123700v3/POPTR_001G185700v3/POPTR_001G205400v3/POPTR_001G347300v3/POPTR_002G059200v3
Molecular function	GO:0015631	tubulin binding	19/444	19/444	1	1	POPTR_001G000800v3/POPTR_001G032600v3/POPTR_001G104000v3/POPTR_001G115100v3/POPTR_001G147500v3/POPTR_001G182300v3/POPTR_001G215200v3/POPTR_001G233700v3/POPTR_001G360200v3/POPTR_001G436200v3/POPTR_001G467600v3/POPTR_002G027600v3/POPTR_002G081300v3/POPTR_002G110600v3/POPTR_003G024200v3/POPTR_003G024600v3/POPTR_003G024800v3/POPTR_003G024900v3/POPTR_003G127800v3
Molecular function	GO:0016301	kinase activity	41/444	41/444	1	1	POPTR_001G018700v3/POPTR_001G061600v3/POPTR_001G090300v3/POPTR_001G095200v3/POPTR_001G126100v3/POPTR_001G151900v3/POPTR_001G161600v3/POPTR_001G190400v3/POPTR_001G200000v3/POPTR_001G205000v3/POPTR_001G217700v3/POPTR_001G218100v3/POPTR_001G240500v3/POPTR_001G246400v3/POPTR_001G280700v3/POPTR_001G301400v3/POPTR_001G333300v3/POPTR_001G333600v3/POPTR_001G334900v3/POPTR_001G385200v3/POPTR_001G465800v3/…
Molecular function	GO:0016462	pyrophosphatase activity	39/444	39/444	1	1	POPTR_001G000800v3/POPTR_001G004600v3/POPTR_001G019100v3/POPTR_001G050300v3/POPTR_001G070500v3/POPTR_001G074000v3/POPTR_001G095600v3/POPTR_001G099100v3/POPTR_001G104000v3/POPTR_001G104600v3/POPTR_001G106100v3/POPTR_001G107300v3/POPTR_001G115100v3/POPTR_001G139700v3/POPTR_001G147500v3/POPTR_001G180200v3/POPTR_001G182300v3/POPTR_001G205400v3/POPTR_001G233700v3/POPTR_001G264000v3/POPTR_001G348200v3/…
Molecular function	GO:0016491	oxidoreductase activity	48/444	48/444	1	1	POPTR_001G011400v3/POPTR_001G012700v3/POPTR_001G013500v3/POPTR_001G015500v3/POPTR_001G015600v3/POPTR_001G028500v3/POPTR_001G043600v3/POPTR_001G060600v3/POPTR_001G068400v3/POPTR_001G083600v3/POPTR_001G112000v3/POPTR_001G116500v3/POPTR_001G120300v3/POPTR_001G121000v3/POPTR_001G122400v3/POPTR_001G137700v3/POPTR_001G167900v3/POPTR_001G189400v3/POPTR_001G245300v3/POPTR_001G280400v3/POPTR_001G325800v3/…
Molecular function	GO:0016705	oxidoreductase activity, acting on paired donors, with incorporation or reduction of molecular oxygen	11/444	11/444	1	1	POPTR_001G012700v3/POPTR_001G068400v3/POPTR_001G116500v3/POPTR_001G121000v3/POPTR_001G167900v3/POPTR_001G245300v3/POPTR_002G042100v3/POPTR_002G126100v3/POPTR_002G150100v3/POPTR_002G150200v3/POPTR_002G150500v3
Molecular function	GO:0016740	transferase activity	112/444	112/444	1	1	POPTR_001G009600v3/POPTR_001G012200v3/POPTR_001G013500v3/POPTR_001G015700v3/POPTR_001G018700v3/POPTR_001G027200v3/POPTR_001G033800v3/POPTR_001G042900v3/POPTR_001G051500v3/POPTR_001G056300v3/POPTR_001G061600v3/POPTR_001G068400v3/POPTR_001G070100v3/POPTR_001G071000v3/POPTR_001G084000v3/POPTR_001G090300v3/POPTR_001G095200v3/POPTR_001G101000v3/POPTR_001G111300v3/POPTR_001G126100v3/POPTR_001G126700v3/…
Molecular function	GO:0016741	transferase activity, transferring one-carbon groups	13/444	13/444	1	1	POPTR_001G009600v3/POPTR_001G056300v3/POPTR_001G068400v3/POPTR_001G345400v3/POPTR_001G359000v3/POPTR_001G382500v3/POPTR_002G062200v3/POPTR_002G076800v3/POPTR_003G102400v3/POPTR_003G102600v3/POPTR_003G215800v3/POPTR_004G050400v3/POPTR_004G050500v3
Molecular function	GO:0016746	transferase activity, transferring acyl groups	10/444	10/444	1	1	POPTR_001G013500v3/POPTR_001G042900v3/POPTR_001G051500v3/POPTR_001G070100v3/POPTR_001G126700v3/POPTR_001G278300v3/POPTR_001G392800v3/POPTR_001G392900v3/POPTR_002G192600v3/POPTR_002G195800v3
Molecular function	GO:0016747	transferase activity, transferring acyl groups other than amino-acyl groups	10/444	10/444	1	1	POPTR_001G013500v3/POPTR_001G042900v3/POPTR_001G051500v3/POPTR_001G070100v3/POPTR_001G126700v3/POPTR_001G278300v3/POPTR_001G392800v3/POPTR_001G392900v3/POPTR_002G192600v3/POPTR_002G195800v3
Molecular function	GO:0016757	transferase activity, transferring glycosyl groups	19/444	19/444	1	1	POPTR_001G012200v3/POPTR_001G015700v3/POPTR_001G033800v3/POPTR_001G071000v3/POPTR_001G133000v3/POPTR_001G136200v3/POPTR_001G157400v3/POPTR_001G158000v3/POPTR_001G232800v3/POPTR_001G359100v3/POPTR_001G450200v3/POPTR_002G058700v3/POPTR_002G087300v3/POPTR_002G100400v3/POPTR_002G200300v3/POPTR_003G076800v3/POPTR_003G112200v3/POPTR_003G159700v3/POPTR_004G126000v3
Molecular function	GO:0016758	transferase activity, transferring hexosyl groups	12/444	12/444	1	1	POPTR_001G012200v3/POPTR_001G033800v3/POPTR_001G071000v3/POPTR_001G133000v3/POPTR_001G136200v3/POPTR_001G232800v3/POPTR_001G359100v3/POPTR_001G450200v3/POPTR_002G058700v3/POPTR_002G200300v3/POPTR_003G159700v3/POPTR_004G126000v3
Molecular function	GO:0016772	transferase activity, transferring phosphorus-containing groups	48/444	48/444	1	1	POPTR_001G018700v3/POPTR_001G027200v3/POPTR_001G061600v3/POPTR_001G090300v3/POPTR_001G095200v3/POPTR_001G111300v3/POPTR_001G126100v3/POPTR_001G151900v3/POPTR_001G161600v3/POPTR_001G190400v3/POPTR_001G200000v3/POPTR_001G204100v3/POPTR_001G205000v3/POPTR_001G217700v3/POPTR_001G218100v3/POPTR_001G240500v3/POPTR_001G246400v3/POPTR_001G280700v3/POPTR_001G301400v3/POPTR_001G333300v3/POPTR_001G333600v3/…
Molecular function	GO:0016773	phosphotransferase activity, alcohol group as acceptor	40/444	40/444	1	1	POPTR_001G018700v3/POPTR_001G061600v3/POPTR_001G090300v3/POPTR_001G095200v3/POPTR_001G126100v3/POPTR_001G151900v3/POPTR_001G161600v3/POPTR_001G190400v3/POPTR_001G200000v3/POPTR_001G205000v3/POPTR_001G217700v3/POPTR_001G218100v3/POPTR_001G240500v3/POPTR_001G246400v3/POPTR_001G280700v3/POPTR_001G301400v3/POPTR_001G333300v3/POPTR_001G333600v3/POPTR_001G385200v3/POPTR_001G465800v3/POPTR_001G467300v3/…
Molecular function	GO:0016787	hydrolase activity	97/444	97/444	1	1	POPTR_001G000800v3/POPTR_001G004600v3/POPTR_001G006500v3/POPTR_001G019100v3/POPTR_001G028200v3/POPTR_001G041700v3/POPTR_001G047800v3/POPTR_001G050300v3/POPTR_001G061100v3/POPTR_001G065900v3/POPTR_001G070500v3/POPTR_001G071000v3/POPTR_001G074000v3/POPTR_001G083200v3/POPTR_001G092200v3/POPTR_001G092700v3/POPTR_001G095600v3/POPTR_001G097600v3/POPTR_001G099100v3/POPTR_001G100000v3/POPTR_001G104000v3/…
Molecular function	GO:0016788	hydrolase activity, acting on ester bonds	21/444	21/444	1	1	POPTR_001G061100v3/POPTR_001G099100v3/POPTR_001G147800v3/POPTR_001G153100v3/POPTR_001G162700v3/POPTR_001G219700v3/POPTR_001G252100v3/POPTR_001G255500v3/POPTR_001G269700v3/POPTR_001G275500v3/POPTR_001G332300v3/POPTR_001G342600v3/POPTR_001G377100v3/POPTR_001G381000v3/POPTR_002G192600v3/POPTR_002G233800v3/POPTR_003G002800v3/POPTR_003G071500v3/POPTR_003G141300v3/POPTR_003G202300v3/POPTR_004G051900v3
Molecular function	GO:0016798	hydrolase activity, acting on glycosyl bonds	15/444	15/444	1	1	POPTR_001G006500v3/POPTR_001G071000v3/POPTR_001G083200v3/POPTR_001G092200v3/POPTR_001G100000v3/POPTR_001G221800v3/POPTR_001G232800v3/POPTR_001G255100v3/POPTR_001G298900v3/POPTR_001G380600v3/POPTR_002G007300v3/POPTR_002G033500v3/POPTR_002G261800v3/POPTR_003G159700v3/POPTR_004G019800v3
Molecular function	GO:0016817	hydrolase activity, acting on acid anhydrides	40/444	40/444	1	1	POPTR_001G000800v3/POPTR_001G004600v3/POPTR_001G019100v3/POPTR_001G050300v3/POPTR_001G070500v3/POPTR_001G074000v3/POPTR_001G095600v3/POPTR_001G099100v3/POPTR_001G104000v3/POPTR_001G104600v3/POPTR_001G106100v3/POPTR_001G107300v3/POPTR_001G115100v3/POPTR_001G139700v3/POPTR_001G147500v3/POPTR_001G180200v3/POPTR_001G182300v3/POPTR_001G205400v3/POPTR_001G233700v3/POPTR_001G264000v3/POPTR_001G348200v3/…
Molecular function	GO:0016818	hydrolase activity, acting on acid anhydrides, in phosphorus-containing anhydrides	40/444	40/444	1	1	POPTR_001G000800v3/POPTR_001G004600v3/POPTR_001G019100v3/POPTR_001G050300v3/POPTR_001G070500v3/POPTR_001G074000v3/POPTR_001G095600v3/POPTR_001G099100v3/POPTR_001G104000v3/POPTR_001G104600v3/POPTR_001G106100v3/POPTR_001G107300v3/POPTR_001G115100v3/POPTR_001G139700v3/POPTR_001G147500v3/POPTR_001G180200v3/POPTR_001G182300v3/POPTR_001G205400v3/POPTR_001G233700v3/POPTR_001G264000v3/POPTR_001G348200v3/…
Molecular function	GO:0016853	isomerase activity	11/444	11/444	1	1	POPTR_001G023600v3/POPTR_001G023800v3/POPTR_001G037700v3/POPTR_001G049100v3/POPTR_001G049200v3/POPTR_001G096800v3/POPTR_001G099100v3/POPTR_001G112000v3/POPTR_001G264000v3/POPTR_002G037400v3/POPTR_002G116800v3
Molecular function	GO:0016887	ATPase activity	26/444	26/444	1	1	POPTR_001G000800v3/POPTR_001G019100v3/POPTR_001G050300v3/POPTR_001G095600v3/POPTR_001G099100v3/POPTR_001G104000v3/POPTR_001G107300v3/POPTR_001G115100v3/POPTR_001G139700v3/POPTR_001G180200v3/POPTR_001G182300v3/POPTR_001G205400v3/POPTR_001G233700v3/POPTR_001G264000v3/POPTR_001G348200v3/POPTR_001G360200v3/POPTR_001G436200v3/POPTR_001G458200v3/POPTR_001G461300v3/POPTR_001G467600v3/POPTR_002G008700v3/…
Molecular function	GO:0017076	purine nucleotide binding	93/444	93/444	1	1	POPTR_001G000800v3/POPTR_001G004600v3/POPTR_001G018700v3/POPTR_001G019100v3/POPTR_001G050300v3/POPTR_001G054400v3/POPTR_001G066700v3/POPTR_001G070500v3/POPTR_001G074000v3/POPTR_001G082700v3/POPTR_001G090300v3/POPTR_001G095200v3/POPTR_001G095600v3/POPTR_001G097600v3/POPTR_001G099100v3/POPTR_001G103300v3/POPTR_001G104000v3/POPTR_001G104600v3/POPTR_001G106100v3/POPTR_001G107300v3/POPTR_001G114000v3/…
Molecular function	GO:0017111	nucleoside-triphosphatase activity	39/444	39/444	1	1	POPTR_001G000800v3/POPTR_001G004600v3/POPTR_001G019100v3/POPTR_001G050300v3/POPTR_001G070500v3/POPTR_001G074000v3/POPTR_001G095600v3/POPTR_001G099100v3/POPTR_001G104000v3/POPTR_001G104600v3/POPTR_001G106100v3/POPTR_001G107300v3/POPTR_001G115100v3/POPTR_001G139700v3/POPTR_001G147500v3/POPTR_001G180200v3/POPTR_001G182300v3/POPTR_001G205400v3/POPTR_001G233700v3/POPTR_001G264000v3/POPTR_001G348200v3/…
Molecular function	GO:0019001	guanyl nucleotide binding	10/444	10/444	1	1	POPTR_001G004600v3/POPTR_001G104600v3/POPTR_001G106100v3/POPTR_001G147500v3/POPTR_001G258900v3/POPTR_002G167800v3/POPTR_003G024200v3/POPTR_003G024600v3/POPTR_003G024800v3/POPTR_003G024900v3
Molecular function	GO:0019787	ubiquitin-like protein transferase activity	15/444	15/444	1	1	POPTR_001G101000v3/POPTR_001G243300v3/POPTR_001G254500v3/POPTR_001G267700v3/POPTR_001G279200v3/POPTR_001G309600v3/POPTR_001G333600v3/POPTR_001G358100v3/POPTR_001G453800v3/POPTR_002G070500v3/POPTR_002G116500v3/POPTR_003G062000v3/POPTR_003G130900v3/POPTR_003G215400v3/POPTR_004G092000v3
Molecular function	GO:0022857	transmembrane transporter activity	19/444	19/444	1	1	POPTR_001G004500v3/POPTR_001G019100v3/POPTR_001G046800v3/POPTR_001G082300v3/POPTR_001G095600v3/POPTR_001G114700v3/POPTR_001G123700v3/POPTR_001G139700v3/POPTR_001G157600v3/POPTR_001G185700v3/POPTR_001G205400v3/POPTR_001G272900v3/POPTR_001G347300v3/POPTR_002G029200v3/POPTR_002G059200v3/POPTR_002G068300v3/POPTR_002G072200v3/POPTR_002G132300v3/POPTR_004G016600v3
Molecular function	GO:0030554	adenyl nucleotide binding	83/444	83/444	1	1	POPTR_001G000800v3/POPTR_001G018700v3/POPTR_001G019100v3/POPTR_001G050300v3/POPTR_001G054400v3/POPTR_001G066700v3/POPTR_001G070500v3/POPTR_001G074000v3/POPTR_001G082700v3/POPTR_001G090300v3/POPTR_001G095200v3/POPTR_001G095600v3/POPTR_001G097600v3/POPTR_001G099100v3/POPTR_001G103300v3/POPTR_001G104000v3/POPTR_001G107300v3/POPTR_001G114000v3/POPTR_001G115100v3/POPTR_001G125000v3/POPTR_001G126100v3/…
Molecular function	GO:0032549	ribonucleoside binding	10/444	10/444	1	1	POPTR_001G004600v3/POPTR_001G104600v3/POPTR_001G106100v3/POPTR_001G147500v3/POPTR_001G258900v3/POPTR_002G167800v3/POPTR_003G024200v3/POPTR_003G024600v3/POPTR_003G024800v3/POPTR_003G024900v3
Molecular function	GO:0032550	purine ribonucleoside binding	10/444	10/444	1	1	POPTR_001G004600v3/POPTR_001G104600v3/POPTR_001G106100v3/POPTR_001G147500v3/POPTR_001G258900v3/POPTR_002G167800v3/POPTR_003G024200v3/POPTR_003G024600v3/POPTR_003G024800v3/POPTR_003G024900v3
Molecular function	GO:0032553	ribonucleotide binding	93/444	93/444	1	1	POPTR_001G000800v3/POPTR_001G004600v3/POPTR_001G018700v3/POPTR_001G019100v3/POPTR_001G050300v3/POPTR_001G054400v3/POPTR_001G066700v3/POPTR_001G070500v3/POPTR_001G074000v3/POPTR_001G082700v3/POPTR_001G090300v3/POPTR_001G095200v3/POPTR_001G095600v3/POPTR_001G097600v3/POPTR_001G099100v3/POPTR_001G103300v3/POPTR_001G104000v3/POPTR_001G104600v3/POPTR_001G106100v3/POPTR_001G107300v3/POPTR_001G114000v3/…
Molecular function	GO:0032555	purine ribonucleotide binding	93/444	93/444	1	1	POPTR_001G000800v3/POPTR_001G004600v3/POPTR_001G018700v3/POPTR_001G019100v3/POPTR_001G050300v3/POPTR_001G054400v3/POPTR_001G066700v3/POPTR_001G070500v3/POPTR_001G074000v3/POPTR_001G082700v3/POPTR_001G090300v3/POPTR_001G095200v3/POPTR_001G095600v3/POPTR_001G097600v3/POPTR_001G099100v3/POPTR_001G103300v3/POPTR_001G104000v3/POPTR_001G104600v3/POPTR_001G106100v3/POPTR_001G107300v3/POPTR_001G114000v3/…
Molecular function	GO:0032559	adenyl ribonucleotide binding	83/444	83/444	1	1	POPTR_001G000800v3/POPTR_001G018700v3/POPTR_001G019100v3/POPTR_001G050300v3/POPTR_001G054400v3/POPTR_001G066700v3/POPTR_001G070500v3/POPTR_001G074000v3/POPTR_001G082700v3/POPTR_001G090300v3/POPTR_001G095200v3/POPTR_001G095600v3/POPTR_001G097600v3/POPTR_001G099100v3/POPTR_001G103300v3/POPTR_001G104000v3/POPTR_001G107300v3/POPTR_001G114000v3/POPTR_001G115100v3/POPTR_001G125000v3/POPTR_001G126100v3/…
Molecular function	GO:0032561	guanyl ribonucleotide binding	10/444	10/444	1	1	POPTR_001G004600v3/POPTR_001G104600v3/POPTR_001G106100v3/POPTR_001G147500v3/POPTR_001G258900v3/POPTR_002G167800v3/POPTR_003G024200v3/POPTR_003G024600v3/POPTR_003G024800v3/POPTR_003G024900v3
Molecular function	GO:0035639	purine ribonucleoside triphosphate binding	92/444	92/444	1	1	POPTR_001G000800v3/POPTR_001G004600v3/POPTR_001G018700v3/POPTR_001G019100v3/POPTR_001G050300v3/POPTR_001G054400v3/POPTR_001G066700v3/POPTR_001G070500v3/POPTR_001G074000v3/POPTR_001G082700v3/POPTR_001G090300v3/POPTR_001G095200v3/POPTR_001G095600v3/POPTR_001G097600v3/POPTR_001G099100v3/POPTR_001G103300v3/POPTR_001G104000v3/POPTR_001G104600v3/POPTR_001G106100v3/POPTR_001G107300v3/POPTR_001G114000v3/…
Molecular function	GO:0036094	small molecule binding	107/444	107/444	1	1	POPTR_001G000800v3/POPTR_001G004600v3/POPTR_001G017500v3/POPTR_001G018700v3/POPTR_001G019100v3/POPTR_001G028200v3/POPTR_001G050300v3/POPTR_001G054400v3/POPTR_001G066700v3/POPTR_001G070500v3/POPTR_001G074000v3/POPTR_001G082700v3/POPTR_001G084000v3/POPTR_001G090300v3/POPTR_001G095200v3/POPTR_001G095600v3/POPTR_001G097600v3/POPTR_001G099100v3/POPTR_001G099400v3/POPTR_001G103300v3/POPTR_001G104000v3/…
Molecular function	GO:0042623	ATPase activity, coupled	17/444	17/444	1	1	POPTR_001G019100v3/POPTR_001G050300v3/POPTR_001G095600v3/POPTR_001G099100v3/POPTR_001G107300v3/POPTR_001G139700v3/POPTR_001G180200v3/POPTR_001G205400v3/POPTR_001G233700v3/POPTR_001G264000v3/POPTR_001G348200v3/POPTR_001G360200v3/POPTR_001G458200v3/POPTR_001G461300v3/POPTR_002G008700v3/POPTR_003G015800v3/POPTR_003G017500v3
Molecular function	GO:0042802	identical protein binding	10/444	10/444	1	1	POPTR_001G033800v3/POPTR_001G062500v3/POPTR_001G094800v3/POPTR_001G359000v3/POPTR_002G024700v3/POPTR_002G109600v3/POPTR_002G134000v3/POPTR_002G172000v3/POPTR_002G198700v3/POPTR_003G049300v3
Molecular function	GO:0043167	ion binding	195/444	195/444	1	1	POPTR_001G000800v3/POPTR_001G004600v3/POPTR_001G011400v3/POPTR_001G013500v3/POPTR_001G015500v3/POPTR_001G015600v3/POPTR_001G018700v3/POPTR_001G019100v3/POPTR_001G025300v3/POPTR_001G026400v3/POPTR_001G027200v3/POPTR_001G041400v3/POPTR_001G050300v3/POPTR_001G051700v3/POPTR_001G052300v3/POPTR_001G053500v3/POPTR_001G054400v3/POPTR_001G058600v3/POPTR_001G061100v3/POPTR_001G061800v3/POPTR_001G061900v3/…
Molecular function	GO:0043168	anion binding	104/444	104/444	1	1	POPTR_001G000800v3/POPTR_001G004600v3/POPTR_001G018700v3/POPTR_001G019100v3/POPTR_001G041400v3/POPTR_001G050300v3/POPTR_001G054400v3/POPTR_001G066700v3/POPTR_001G070500v3/POPTR_001G074000v3/POPTR_001G082700v3/POPTR_001G084000v3/POPTR_001G090300v3/POPTR_001G095200v3/POPTR_001G095600v3/POPTR_001G097600v3/POPTR_001G099100v3/POPTR_001G099400v3/POPTR_001G103300v3/POPTR_001G104000v3/POPTR_001G104600v3/…
Molecular function	GO:0043169	cation binding	106/444	106/444	1	1	POPTR_001G011400v3/POPTR_001G013500v3/POPTR_001G015500v3/POPTR_001G015600v3/POPTR_001G019100v3/POPTR_001G025300v3/POPTR_001G026400v3/POPTR_001G027200v3/POPTR_001G051700v3/POPTR_001G052300v3/POPTR_001G053500v3/POPTR_001G058600v3/POPTR_001G061100v3/POPTR_001G061800v3/POPTR_001G061900v3/POPTR_001G068400v3/POPTR_001G070500v3/POPTR_001G074000v3/POPTR_001G099100v3/POPTR_001G101000v3/POPTR_001G111300v3/…
Molecular function	GO:0043565	sequence-specific DNA binding	36/444	36/444	1	1	POPTR_001G044500v3/POPTR_001G053500v3/POPTR_001G086700v3/POPTR_001G094800v3/POPTR_001G109400v3/POPTR_001G110800v3/POPTR_001G137800v3/POPTR_001G142200v3/POPTR_001G169600v3/POPTR_001G178200v3/POPTR_001G185900v3/POPTR_001G188500v3/POPTR_001G192400v3/POPTR_001G233600v3/POPTR_001G238400v3/POPTR_001G343800v3/POPTR_001G374200v3/POPTR_001G397200v3/POPTR_002G023400v3/POPTR_002G100600v3/POPTR_002G109600v3/…
Molecular function	GO:0044212	transcription regulatory region DNA binding	21/444	21/444	1	1	POPTR_001G044500v3/POPTR_001G053500v3/POPTR_001G086700v3/POPTR_001G137600v3/POPTR_001G157700v3/POPTR_001G169600v3/POPTR_001G185900v3/POPTR_001G188500v3/POPTR_001G238400v3/POPTR_001G256000v3/POPTR_001G374200v3/POPTR_002G023400v3/POPTR_002G024700v3/POPTR_002G109600v3/POPTR_002G128900v3/POPTR_002G130200v3/POPTR_002G142800v3/POPTR_002G168700v3/POPTR_002G228400v3/POPTR_003G077200v3/POPTR_004G006300v3
Molecular function	GO:0046872	metal ion binding	104/444	104/444	1	1	POPTR_001G011400v3/POPTR_001G013500v3/POPTR_001G015500v3/POPTR_001G015600v3/POPTR_001G019100v3/POPTR_001G025300v3/POPTR_001G026400v3/POPTR_001G027200v3/POPTR_001G051700v3/POPTR_001G052300v3/POPTR_001G053500v3/POPTR_001G058600v3/POPTR_001G061100v3/POPTR_001G061800v3/POPTR_001G061900v3/POPTR_001G068400v3/POPTR_001G070500v3/POPTR_001G074000v3/POPTR_001G099100v3/POPTR_001G101000v3/POPTR_001G111300v3/…
Molecular function	GO:0046914	transition metal ion binding	25/444	25/444	1	1	POPTR_001G013500v3/POPTR_001G019100v3/POPTR_001G051700v3/POPTR_001G053500v3/POPTR_001G061800v3/POPTR_001G068400v3/POPTR_001G116500v3/POPTR_001G120300v3/POPTR_001G167900v3/POPTR_001G188500v3/POPTR_001G205400v3/POPTR_001G233600v3/POPTR_001G234700v3/POPTR_001G245300v3/POPTR_002G042100v3/POPTR_002G082900v3/POPTR_002G126100v3/POPTR_002G142800v3/POPTR_002G150100v3/POPTR_002G150200v3/POPTR_002G150500v3/…
Molecular function	GO:0046983	protein dimerization activity	22/444	22/444	1	1	POPTR_001G016700v3/POPTR_001G016900v3/POPTR_001G033800v3/POPTR_001G055000v3/POPTR_001G062500v3/POPTR_001G083500v3/POPTR_001G103600v3/POPTR_001G141100v3/POPTR_001G142200v3/POPTR_001G185900v3/POPTR_001G216900v3/POPTR_002G023400v3/POPTR_002G076800v3/POPTR_002G108400v3/POPTR_002G109600v3/POPTR_002G124400v3/POPTR_002G172000v3/POPTR_002G198700v3/POPTR_003G049300v3/POPTR_003G144900v3/POPTR_004G050400v3/…
Molecular function	GO:0048037	cofactor binding	27/444	27/444	1	1	POPTR_001G011400v3/POPTR_001G051700v3/POPTR_001G068400v3/POPTR_001G084000v3/POPTR_001G099400v3/POPTR_001G121000v3/POPTR_001G126700v3/POPTR_001G167900v3/POPTR_001G180200v3/POPTR_001G189400v3/POPTR_001G199100v3/POPTR_001G323700v3/POPTR_001G351000v3/POPTR_001G459500v3/POPTR_001G470700v3/POPTR_002G008700v3/POPTR_002G042100v3/POPTR_002G062200v3/POPTR_002G116800v3/POPTR_002G126100v3/POPTR_002G127400v3/…
Molecular function	GO:0050662	coenzyme binding	11/444	11/444	1	1	POPTR_001G084000v3/POPTR_001G099400v3/POPTR_001G121000v3/POPTR_001G126700v3/POPTR_001G189400v3/POPTR_001G199100v3/POPTR_001G459500v3/POPTR_002G116800v3/POPTR_002G127400v3/POPTR_003G039000v3/POPTR_003G049300v3
Molecular function	GO:0060089	molecular transducer activity	12/444	12/444	1	1	POPTR_001G061600v3/POPTR_001G151900v3/POPTR_001G161600v3/POPTR_001G200000v3/POPTR_001G217700v3/POPTR_001G240500v3/POPTR_001G246400v3/POPTR_002G003400v3/POPTR_002G009300v3/POPTR_002G040100v3/POPTR_003G003700v3/POPTR_003G082600v3
Molecular function	GO:0061630	ubiquitin protein ligase activity	11/444	11/444	1	1	POPTR_001G101000v3/POPTR_001G243300v3/POPTR_001G254500v3/POPTR_001G267700v3/POPTR_001G279200v3/POPTR_001G309600v3/POPTR_001G453800v3/POPTR_002G116500v3/POPTR_003G130900v3/POPTR_003G215400v3/POPTR_004G092000v3
Molecular function	GO:0061659	ubiquitin-like protein ligase activity	11/444	11/444	1	1	POPTR_001G101000v3/POPTR_001G243300v3/POPTR_001G254500v3/POPTR_001G267700v3/POPTR_001G279200v3/POPTR_001G309600v3/POPTR_001G453800v3/POPTR_002G116500v3/POPTR_003G130900v3/POPTR_003G215400v3/POPTR_004G092000v3
Molecular function	GO:0070011	peptidase activity, acting on L-amino acid peptides	13/444	13/444	1	1	POPTR_001G028200v3/POPTR_001G041700v3/POPTR_001G065900v3/POPTR_001G092700v3/POPTR_001G142000v3/POPTR_001G163600v3/POPTR_001G241300v3/POPTR_001G302100v3/POPTR_001G440300v3/POPTR_001G450400v3/POPTR_001G450600v3/POPTR_002G092100v3/POPTR_003G021700v3
Molecular function	GO:0097159	organic cyclic compound binding	224/444	224/444	1	1	POPTR_001G000800v3/POPTR_001G004600v3/POPTR_001G009600v3/POPTR_001G011400v3/POPTR_001G016700v3/POPTR_001G016900v3/POPTR_001G017500v3/POPTR_001G018700v3/POPTR_001G019100v3/POPTR_001G027200v3/POPTR_001G028200v3/POPTR_001G044500v3/POPTR_001G050300v3/POPTR_001G053500v3/POPTR_001G054400v3/POPTR_001G055000v3/POPTR_001G058600v3/POPTR_001G066700v3/POPTR_001G068400v3/POPTR_001G070500v3/POPTR_001G074000v3/…
Molecular function	GO:0097367	carbohydrate derivative binding	93/444	93/444	1	1	POPTR_001G000800v3/POPTR_001G004600v3/POPTR_001G018700v3/POPTR_001G019100v3/POPTR_001G050300v3/POPTR_001G054400v3/POPTR_001G066700v3/POPTR_001G070500v3/POPTR_001G074000v3/POPTR_001G082700v3/POPTR_001G090300v3/POPTR_001G095200v3/POPTR_001G095600v3/POPTR_001G097600v3/POPTR_001G099100v3/POPTR_001G103300v3/POPTR_001G104000v3/POPTR_001G104600v3/POPTR_001G106100v3/POPTR_001G107300v3/POPTR_001G114000v3/…
Molecular function	GO:0098772	molecular function regulator	12/444	12/444	1	1	POPTR_001G026400v3/POPTR_001G162700v3/POPTR_001G257700v3/POPTR_001G275200v3/POPTR_001G320700v3/POPTR_001G321500v3/POPTR_002G014100v3/POPTR_002G052900v3/POPTR_002G218000v3/POPTR_002G223200v3/POPTR_003G002800v3/POPTR_004G000700v3
Molecular function	GO:0140096	catalytic activity, acting on a protein	71/444	71/444	1	1	POPTR_001G018700v3/POPTR_001G028200v3/POPTR_001G041700v3/POPTR_001G047800v3/POPTR_001G061600v3/POPTR_001G065900v3/POPTR_001G070100v3/POPTR_001G092700v3/POPTR_001G095200v3/POPTR_001G101000v3/POPTR_001G126100v3/POPTR_001G137700v3/POPTR_001G142000v3/POPTR_001G151900v3/POPTR_001G161600v3/POPTR_001G163600v3/POPTR_001G200000v3/POPTR_001G205000v3/POPTR_001G217700v3/POPTR_001G218100v3/POPTR_001G240500v3/…
Molecular function	GO:0140097	catalytic activity, acting on DNA	16/444	16/444	1	1	POPTR_001G009600v3/POPTR_001G070500v3/POPTR_001G074000v3/POPTR_001G099100v3/POPTR_001G180200v3/POPTR_001G264000v3/POPTR_001G461300v3/POPTR_002G008700v3/POPTR_002G233800v3/POPTR_003G015800v3/POPTR_003G017500v3/POPTR_003G022600v3/POPTR_003G044900v3/POPTR_003G157000v3/POPTR_003G202300v3/POPTR_003G215800v3
Molecular function	GO:0140110	transcription regulator activity	70/444	70/444	1	1	POPTR_001G044500v3/POPTR_001G053500v3/POPTR_001G055000v3/POPTR_001G061800v3/POPTR_001G062500v3/POPTR_001G083500v3/POPTR_001G086700v3/POPTR_001G093700v3/POPTR_001G094800v3/POPTR_001G103600v3/POPTR_001G109400v3/POPTR_001G110800v3/POPTR_001G120200v3/POPTR_001G137600v3/POPTR_001G137800v3/POPTR_001G141100v3/POPTR_001G142200v3/POPTR_001G142900v3/POPTR_001G154200v3/POPTR_001G157700v3/POPTR_001G169500v3/…
Molecular function	GO:1901265	nucleoside phosphate binding	101/444	101/444	1	1	POPTR_001G000800v3/POPTR_001G004600v3/POPTR_001G017500v3/POPTR_001G018700v3/POPTR_001G019100v3/POPTR_001G028200v3/POPTR_001G050300v3/POPTR_001G054400v3/POPTR_001G066700v3/POPTR_001G070500v3/POPTR_001G074000v3/POPTR_001G082700v3/POPTR_001G090300v3/POPTR_001G095200v3/POPTR_001G095600v3/POPTR_001G097600v3/POPTR_001G099100v3/POPTR_001G103300v3/POPTR_001G104000v3/POPTR_001G104600v3/POPTR_001G106100v3/…
Molecular function	GO:1901363	heterocyclic compound binding	224/444	224/444	1	1	POPTR_001G000800v3/POPTR_001G004600v3/POPTR_001G009600v3/POPTR_001G011400v3/POPTR_001G016700v3/POPTR_001G016900v3/POPTR_001G017500v3/POPTR_001G018700v3/POPTR_001G019100v3/POPTR_001G027200v3/POPTR_001G028200v3/POPTR_001G044500v3/POPTR_001G050300v3/POPTR_001G053500v3/POPTR_001G054400v3/POPTR_001G055000v3/POPTR_001G058600v3/POPTR_001G066700v3/POPTR_001G068400v3/POPTR_001G070500v3/POPTR_001G074000v3/…

## Sheet: Table S10
Table S10 The KEGG enrichment of genes in the midblue skyblue.
Pathway	ko_ID	diff gene in term	gene in term	all diff number	all number	geneID	K_ID
Glycolysis / Gluconeogenesis	ko00010	7	276	232	12656	gene:POPTR_001G122400v3;gene:POPTR_001G122400v3;gene:POPTR_001G317700v3;gene:POPTR_001G317700v3;gene:POPTR_001G317700v3;gene:POPTR_002G241400v3;gene:POPTR_002G241400v3;gene:POPTR_002G241400v3;gene:POPTR_002G241400v3;gene:POPTR_002G241400v3;gene:POPTR_001G190400v3;gene:POPTR_001G190400v3;gene:POPTR_001G190400v3;gene:POPTR_001G210800v3;gene:POPTR_003G160300v3;gene:POPTR_001G037700v3;gene:POPTR_001G…	K00016+K00016+K00161+K00161+K00161+K00627+K00627+K00627+K00627+K00627+K00844+K00844+K00844+K01623+K01689+K01792+K01792+K01792
Citrate cycle (TCA cycle)	ko00020	2	125	232	12656	gene:POPTR_001G317700v3;gene:POPTR_001G317700v3;gene:POPTR_001G317700v3;gene:POPTR_002G241400v3;gene:POPTR_002G241400v3;gene:POPTR_002G241400v3;gene:POPTR_002G241400v3;gene:POPTR_002G241400v3	K00161+K00161+K00161+K00627+K00627+K00627+K00627+K00627
Pentose phosphate pathway	ko00030	1	137	232	12656	gene:POPTR_001G210800v3	K01623
Pentose and glucuronate interconversions	ko00040	5	326	232	12656	gene:POPTR_001G309100v3;gene:POPTR_003G002800v3;gene:POPTR_001G100000v3;gene:POPTR_001G052300v3;gene:POPTR_001G052300v3;gene:POPTR_001G339500v3;gene:POPTR_001G339500v3	K01051+K01051+K01184+K01728+K01728+K01728+K01728
Fructose and mannose metabolism	ko00051	3	159	232	12656	gene:POPTR_001G190400v3;gene:POPTR_001G190400v3;gene:POPTR_001G190400v3;gene:POPTR_001G210800v3;gene:POPTR_002G033500v3	K00844+K00844+K00844+K01623+K19355
Galactose metabolism	ko00052	3	207	232	12656	gene:POPTR_001G190400v3;gene:POPTR_001G190400v3;gene:POPTR_001G190400v3;gene:POPTR_001G017600v3;gene:POPTR_001G287800v3;gene:POPTR_001G287800v3;gene:POPTR_001G287800v3;gene:POPTR_001G287800v3;gene:POPTR_001G287800v3	K00844+K00844+K00844+K01193+K07407+K07407+K07407+K07407+K07407
Ascorbate and aldarate metabolism	ko00053	1	101	232	12656	gene:POPTR_001G204100v3	K21888
Fatty acid biosynthesis	ko00061	1	82	232	12656	gene:POPTR_001G013500v3	K00208
Fatty acid degradation	ko00071	1	96	232	12656	gene:POPTR_001G392900v3	K00232
Cutin, suberine and wax biosynthesis	ko00073	2	71	232	12656	gene:POPTR_002G042100v3;gene:POPTR_002G042100v3;gene:POPTR_002G042100v3;gene:POPTR_002G042100v3;gene:POPTR_002G042100v3;gene:POPTR_003G039000v3	K13407+K13407+K13407+K13407+K13407+K15403
Steroid biosynthesis	ko00100	4	56	232	12656	gene:POPTR_001G332300v3;gene:POPTR_001G068400v3;gene:POPTR_001G116500v3;gene:POPTR_001G116500v3;gene:POPTR_001G116500v3;gene:POPTR_001G245300v3	K01052+K05917+K14423+K14423+K14423+K14424
Ubiquinone and other terpenoid-quinone biosynthesis	ko00130	1	96	232	12656	gene:POPTR_003G099700v3	K01904
Photosynthesis	ko00195	1	192	232	12656	gene:POPTR_001G470700v3	K02639
Purine metabolism	ko00230	4	423	232	12656	gene:POPTR_001G055000v3;gene:POPTR_001G043600v3;gene:POPTR_002G038200v3;gene:POPTR_001G341900v3	K03004+K03006+K03006+K03018
Pyrimidine metabolism	ko00240	7	326	232	12656	gene:POPTR_001G334900v3;gene:POPTR_001G073100v3;gene:POPTR_001G055000v3;gene:POPTR_001G043600v3;gene:POPTR_002G038200v3;gene:POPTR_001G341900v3;gene:POPTR_002G235000v3;gene:POPTR_002G235000v3	K00943+K01937+K03004+K03006+K03006+K03018+K16904+K16904
Glycine, serine and threonine metabolism	ko00260	1	136	232	12656	gene:POPTR_001G199100v3	K01733
Cysteine and methionine metabolism	ko00270	9	255	232	12656	gene:POPTR_001G122400v3;gene:POPTR_001G122400v3;gene:POPTR_001G015700v3;gene:POPTR_001G015700v3;gene:POPTR_001G325300v3;gene:POPTR_001G009600v3;gene:POPTR_001G009600v3;gene:POPTR_003G215800v3;gene:POPTR_001G084000v3;gene:POPTR_001G189400v3;gene:POPTR_001G451500v3;gene:POPTR_001G099400v3	K00016+K00016+K00549+K00549+K00549+K00558+K00558+K00558+K01761+K05933+K05933+K20772
Valine, leucine and isoleucine degradation	ko00280	2	96	232	12656	gene:POPTR_002G074900v3;gene:POPTR_002G074900v3;gene:POPTR_003G080700v3	K00166+K00166+K05607
Valine, leucine and isoleucine biosynthesis	ko00290	1	35	232	12656	gene:POPTR_001G051700v3	K01687
Arginine and proline metabolism	ko00330	2	107	232	12656	gene:POPTR_002G073800v3;gene:POPTR_002G074000v3	K01426+K01426
Tyrosine metabolism	ko00350	4	111	232	12656	gene:POPTR_001G388100v3;gene:POPTR_001G388200v3;gene:POPTR_001G388600v3;gene:POPTR_001G388800v3	K00422+K00422+K00422+K00422
Phenylalanine metabolism	ko00360	3	138	232	12656	gene:POPTR_002G073800v3;gene:POPTR_002G074000v3;gene:POPTR_003G099700v3	K01426+K01426+K01904
Tryptophan metabolism	ko00380	2	132	232	12656	gene:POPTR_002G073800v3;gene:POPTR_002G074000v3	K01426+K01426
Phenylalanine, tyrosine and tryptophan biosynthesis	ko00400	1	102	232	12656	gene:POPTR_001G250300v3	K01657
Selenocompound metabolism	ko00450	3	114	232	12656	gene:POPTR_001G015700v3;gene:POPTR_001G015700v3;gene:POPTR_001G325300v3;gene:POPTR_001G084000v3	K00549+K00549+K00549+K01761
Cyanoamino acid metabolism	ko00460	2	126	232	12656	gene:POPTR_002G114000v3;gene:POPTR_002G114000v3;gene:POPTR_004G019800v3	K01188+K01188+K05350
Glutathione metabolism	ko00480	4	190	232	12656	gene:POPTR_001G431200v3;gene:POPTR_001G431600v3;gene:POPTR_001G436800v3;gene:POPTR_001G204100v3	K00799+K00799+K00799+K21888
Starch and sucrose metabolism	ko00500	16	489	232	12656	gene:POPTR_001G060100v3;gene:POPTR_001G060100v3;gene:POPTR_001G359100v3;gene:POPTR_001G158000v3;gene:POPTR_003G076800v3;gene:POPTR_003G076800v3;gene:POPTR_001G190400v3;gene:POPTR_001G190400v3;gene:POPTR_001G190400v3;gene:POPTR_001G083200v3;gene:POPTR_001G092200v3;gene:POPTR_001G092200v3;gene:POPTR_001G092200v3;gene:POPTR_001G097900v3;gene:POPTR_001G097900v3;gene:POPTR_002G114000v3;gene:POPTR_002G…	K00688+K00688+K00700+K00750+K00750+K00750+K00844+K00844+K00844+K01179+K01179+K01179+K01179+K01179+K01179+K01188+K01188+K01193+K05350+K19891+K19891+K19891+K19891+K19891+K19891+K19891+K19892
N-Glycan biosynthesis	ko00510	1	97	232	12656	gene:POPTR_001G241300v3;gene:POPTR_001G241300v3	K00729+K00729
Other glycan degradation	ko00511	3	90	232	12656	gene:POPTR_001G342600v3;gene:POPTR_001G342600v3;gene:POPTR_001G232800v3;gene:POPTR_001G232800v3;gene:POPTR_001G298900v3	K01206+K01206+K12373+K12373+K15923
Other types of O-glycan biosynthesis	ko00514	1	46	232	12656	gene:POPTR_001G252000v3	K13667
Amino sugar and nucleotide sugar metabolism	ko00520	5	270	232	12656	gene:POPTR_002G200300v3;gene:POPTR_001G190400v3;gene:POPTR_001G190400v3;gene:POPTR_001G190400v3;gene:POPTR_002G116800v3;gene:POPTR_002G116800v3;gene:POPTR_001G232800v3;gene:POPTR_001G232800v3;gene:POPTR_001G112000v3	K00770+K00844+K00844+K00844+K08679+K08679+K12373+K12373+K12451
Glycosaminoglycan degradation	ko00531	2	62	232	12656	gene:POPTR_002G199500v3;gene:POPTR_001G232800v3;gene:POPTR_001G232800v3	K10532+K12373+K12373
Glycerolipid metabolism	ko00561	5	197	232	12656	gene:POPTR_003G071500v3;gene:POPTR_003G141300v3;gene:POPTR_004G051900v3;gene:POPTR_001G287800v3;gene:POPTR_001G287800v3;gene:POPTR_001G287800v3;gene:POPTR_001G287800v3;gene:POPTR_001G287800v3;gene:POPTR_002G192600v3	K00679+K00679+K00679+K07407+K07407+K07407+K07407+K07407+K13508
Inositol phosphate metabolism	ko00562	4	156	232	12656	gene:POPTR_003G196000v3;gene:POPTR_001G275500v3;gene:POPTR_001G252100v3;gene:POPTR_002G050000v3	K00889+K01114+K05857+K20279
Glycerophospholipid metabolism	ko00564	4	193	232	12656	gene:POPTR_001G275500v3;gene:POPTR_002G192600v3;gene:POPTR_001G153100v3;gene:POPTR_001G061100v3;gene:POPTR_001G061100v3	K01114+K13508+K16818+K18696+K18696
Ether lipid metabolism	ko00565	1	63	232	12656	gene:POPTR_001G275500v3	K01114
Arachidonic acid metabolism	ko00590	1	85	232	12656	gene:POPTR_004G039700v3	K08726
Linoleic acid metabolism	ko00591	2	48	232	12656	gene:POPTR_001G015500v3;gene:POPTR_001G015600v3	K00454+K00454
alpha-Linolenic acid metabolism	ko00592	4	117	232	12656	gene:POPTR_001G392900v3;gene:POPTR_001G015500v3;gene:POPTR_001G015600v3;gene:POPTR_001G153100v3	K00232+K00454+K00454+K16818
Sphingolipid metabolism	ko00600	1	93	232	12656	gene:POPTR_001G287800v3;gene:POPTR_001G287800v3;gene:POPTR_001G287800v3;gene:POPTR_001G287800v3;gene:POPTR_001G287800v3	K07407+K07407+K07407+K07407+K07407
Glycosphingolipid biosynthesis - globo and isoglobo series	ko00603	2	25	232	12656	gene:POPTR_001G287800v3;gene:POPTR_001G287800v3;gene:POPTR_001G287800v3;gene:POPTR_001G287800v3;gene:POPTR_001G287800v3;gene:POPTR_001G232800v3;gene:POPTR_001G232800v3	K07407+K07407+K07407+K07407+K07407+K12373+K12373
Glycosphingolipid biosynthesis - ganglio series	ko00604	1	41	232	12656	gene:POPTR_001G232800v3;gene:POPTR_001G232800v3	K12373+K12373
Pyruvate metabolism	ko00620	4	167	232	12656	gene:POPTR_001G122400v3;gene:POPTR_001G122400v3;gene:POPTR_003G049300v3;gene:POPTR_001G317700v3;gene:POPTR_001G317700v3;gene:POPTR_001G317700v3;gene:POPTR_002G241400v3;gene:POPTR_002G241400v3;gene:POPTR_002G241400v3;gene:POPTR_002G241400v3;gene:POPTR_002G241400v3	K00016+K00016+K00029+K00161+K00161+K00161+K00627+K00627+K00627+K00627+K00627
Propanoate metabolism	ko00640	2	70	232	12656	gene:POPTR_001G122400v3;gene:POPTR_001G122400v3;gene:POPTR_002G074900v3;gene:POPTR_002G074900v3	K00016+K00016+K00166+K00166
Carbon fixation in photosynthetic organisms	ko00710	2	177	232	12656	gene:POPTR_003G049300v3;gene:POPTR_001G210800v3	K00029+K01623
Vitamin B6 metabolism	ko00750	1	32	232	12656	gene:POPTR_001G199100v3	K01733
Pantothenate and CoA biosynthesis	ko00770	1	68	232	12656	gene:POPTR_001G051700v3	K01687
Biotin metabolism	ko00780	2	39	232	12656	gene:POPTR_001G013500v3;gene:POPTR_001G126700v3	K00208+K00652
Porphyrin and chlorophyll metabolism	ko00860	1	111	232	12656	gene:POPTR_001G103600v3	K01772
Terpenoid backbone biosynthesis	ko00900	4	111	232	12656	gene:POPTR_004G150400v3;gene:POPTR_004G150400v3;gene:POPTR_004G090600v3;gene:POPTR_004G090600v3;gene:POPTR_001G326200v3;gene:POPTR_002G127400v3	K03527+K03527+K13789+K13789+K15889+K15891
Brassinosteroid biosynthesis	ko00905	1	41	232	12656	gene:POPTR_001G167900v3	K20623
Carotenoid biosynthesis	ko00906	2	136	232	12656	gene:POPTR_002G236700v3;gene:POPTR_002G126100v3	K09841+K09843
Sesquiterpenoid and triterpenoid biosynthesis	ko00909	3	63	232	12656	gene:POPTR_002G127400v3;gene:POPTR_001G049100v3;gene:POPTR_001G049200v3;gene:POPTR_001G049200v3	K15891+K20659+K20659+K20659
Phenylpropanoid biosynthesis	ko00940	8	468	232	12656	gene:POPTR_001G011400v3;gene:POPTR_001G351000v3;gene:POPTR_001G351000v3;gene:POPTR_001G351000v3;gene:POPTR_002G114000v3;gene:POPTR_002G114000v3;gene:POPTR_003G099700v3;gene:POPTR_004G019800v3;gene:POPTR_001G042900v3;gene:POPTR_002G076800v3;gene:POPTR_001G459500v3	K00430+K00430+K00430+K00430+K01188+K01188+K01904+K05350+K13065+K13066+K22395
Flavonoid biosynthesis	ko00941	2	156	232	12656	gene:POPTR_001G051500v3;gene:POPTR_001G042900v3	K00660+K13065
Stilbenoid, diarylheptanoid and gingerol biosynthesis	ko00945	3	102	232	12656	gene:POPTR_001G042900v3;gene:POPTR_004G050400v3;gene:POPTR_004G050500v3	K13065+K16040+K16040
Isoquinoline alkaloid biosynthesis	ko00950	4	66	232	12656	gene:POPTR_001G388100v3;gene:POPTR_001G388200v3;gene:POPTR_001G388600v3;gene:POPTR_001G388800v3	K00422+K00422+K00422+K00422
Tropane, piperidine and pyridine alkaloid biosynthesis	ko00960	2	77	232	12656	gene:POPTR_001G142900v3;gene:POPTR_001G142900v3;gene:POPTR_003G091200v3;gene:POPTR_003G091200v3	K08081+K08081+K08081+K08081
Aminoacyl-tRNA biosynthesis	ko00970	4	164	232	12656	gene:POPTR_001G023600v3;gene:POPTR_001G023800v3;gene:POPTR_002G228400v3;gene:POPTR_002G228400v3;gene:POPTR_001G471300v3	K01870+K01870+K01892+K01892+K02433
Biosynthesis of unsaturated fatty acids	ko01040	2	70	232	12656	gene:POPTR_001G392900v3;gene:POPTR_001G012700v3	K00232+K10256
Metabolic pathways	ko01100	81	1366	232	12656	gene:POPTR_001G122400v3;gene:POPTR_001G122400v3;gene:POPTR_003G049300v3;gene:POPTR_001G317700v3;gene:POPTR_001G317700v3;gene:POPTR_001G317700v3;gene:POPTR_002G074900v3;gene:POPTR_002G074900v3;gene:POPTR_001G013500v3;gene:POPTR_001G392900v3;gene:POPTR_001G388100v3;gene:POPTR_001G388200v3;gene:POPTR_001G388600v3;gene:POPTR_001G388800v3;gene:POPTR_001G011400v3;gene:POPTR_001G351000v3;gene:POPTR_001G…	K00016+K00016+K00029+K00161+K00161+K00161+K00166+K00166+K00208+K00232+K00422+K00422+K00422+K00422+K00430+K00430+K00430+K00430+K00454+K00454+K00549+K00549+K00549+K00558+K00558+K00558+K00627+K00627+K00627+K00627+K00627+K00652+K00660+K00688+K00688+K00700+K00729+K00729+K00750+K00750+K00750+K00770+K00844+K00844+K00844+K00889+K00943+K01051+K01051+K01114+K01179+K01179+K01179+K01179+K01179+K01179+K01184+…
Biosynthesis of secondary metabolites	ko01110	50	1366	232	12656	gene:POPTR_001G122400v3;gene:POPTR_001G122400v3;gene:POPTR_001G317700v3;gene:POPTR_001G317700v3;gene:POPTR_001G317700v3;gene:POPTR_002G074900v3;gene:POPTR_002G074900v3;gene:POPTR_001G392900v3;gene:POPTR_001G388100v3;gene:POPTR_001G388200v3;gene:POPTR_001G388600v3;gene:POPTR_001G388800v3;gene:POPTR_001G011400v3;gene:POPTR_001G351000v3;gene:POPTR_001G351000v3;gene:POPTR_001G351000v3;gene:POPTR_001G…	K00016+K00016+K00161+K00161+K00161+K00166+K00166+K00232+K00422+K00422+K00422+K00422+K00430+K00430+K00430+K00430+K00454+K00454+K00549+K00549+K00549+K00627+K00627+K00627+K00627+K00627+K00660+K00688+K00688+K00700+K00844+K00844+K00844+K01114+K01188+K01188+K01623+K01657+K01687+K01689+K01733+K01772+K01792+K01792+K01792+K01904+K03527+K03527+K05350+K05917+K05933+K05933+K08081+K08081+K08081+K08081+K09841+…
Carbon metabolism	ko01200	6	545	232	12656	gene:POPTR_003G049300v3;gene:POPTR_001G317700v3;gene:POPTR_001G317700v3;gene:POPTR_001G317700v3;gene:POPTR_002G241400v3;gene:POPTR_002G241400v3;gene:POPTR_002G241400v3;gene:POPTR_002G241400v3;gene:POPTR_002G241400v3;gene:POPTR_001G190400v3;gene:POPTR_001G190400v3;gene:POPTR_001G190400v3;gene:POPTR_001G210800v3;gene:POPTR_003G160300v3	K00029+K00161+K00161+K00161+K00627+K00627+K00627+K00627+K00627+K00844+K00844+K00844+K01623+K01689
2-Oxocarboxylic acid metabolism	ko01210	1	144	232	12656	gene:POPTR_001G051700v3	K01687
Fatty acid metabolism	ko01212	3	139	232	12656	gene:POPTR_001G013500v3;gene:POPTR_001G392900v3;gene:POPTR_001G012700v3	K00208+K00232+K10256
Biosynthesis of amino acids	ko01230	7	520	232	12656	gene:POPTR_001G015700v3;gene:POPTR_001G015700v3;gene:POPTR_001G325300v3;gene:POPTR_001G210800v3;gene:POPTR_001G250300v3;gene:POPTR_001G051700v3;gene:POPTR_003G160300v3;gene:POPTR_001G199100v3	K00549+K00549+K00549+K01623+K01657+K01687+K01689+K01733
ABC transporters	ko02010	4	220	232	12656	gene:POPTR_001G139700v3;gene:POPTR_001G382400v3;gene:POPTR_003G070400v3;gene:POPTR_001G095600v3	K05658+K05658+K05658+K05666
Ribosome biogenesis in eukaryotes	ko03008	4	179	232	12656	gene:POPTR_003G059800v3;gene:POPTR_003G059800v3;gene:POPTR_003G059800v3;gene:POPTR_001G233600v3;gene:POPTR_001G258900v3;gene:POPTR_001G258900v3;gene:POPTR_002G066100v3;gene:POPTR_002G066100v3;gene:POPTR_002G066100v3	K03097+K03097+K03097+K03539+K06943+K06943+K14525+K14525+K14525
Ribosome	ko03010	9	638	232	12656	gene:POPTR_002G196800v3;gene:POPTR_001G453900v3;gene:POPTR_001G157400v3;gene:POPTR_002G087300v3;gene:POPTR_002G100400v3;gene:POPTR_001G046600v3;gene:POPTR_002G064600v3;gene:POPTR_001G025300v3;gene:POPTR_001G164000v3	K02905+K02940+K02941+K02941+K02941+K02951+K02964+K02977+K02998
RNA transport	ko03013	14	479	232	12656	gene:POPTR_001G377900v3;gene:POPTR_001G377900v3;gene:POPTR_003G133200v3;gene:POPTR_003G133200v3;gene:POPTR_003G003100v3;gene:POPTR_001G233600v3;gene:POPTR_002G125300v3;gene:POPTR_001G234700v3;gene:POPTR_001G234700v3;gene:POPTR_002G124100v3;gene:POPTR_002G098600v3;gene:POPTR_002G098800v3;gene:POPTR_001G165900v3;gene:POPTR_001G165900v3;gene:POPTR_003G050400v3;gene:POPTR_001G345100v3;gene:POPTR_002G…	K03231+K03231+K03239+K03239+K03252+K03539+K13174+K14292+K14292+K14292+K14299+K14299+K14301+K14301+K14313+K14314+K14319+K14525+K14525+K14525
mRNA surveillance pathway	ko03015	3	327	232	12656	gene:POPTR_001G231800v3;gene:POPTR_001G231800v3;gene:POPTR_001G021000v3;gene:POPTR_001G021000v3;gene:POPTR_001G021000v3;gene:POPTR_001G215200v3	K14402+K14402+K14411+K14411+K14411+K14411
RNA degradation	ko03018	2	268	232	12656	gene:POPTR_003G160300v3;gene:POPTR_001G054400v3	K01689+K04077
RNA polymerase	ko03020	4	147	232	12656	gene:POPTR_001G055000v3;gene:POPTR_001G043600v3;gene:POPTR_002G038200v3;gene:POPTR_001G341900v3	K03004+K03006+K03006+K03018
DNA replication	ko03030	4	135	232	12656	gene:POPTR_001G070500v3;gene:POPTR_001G074000v3;gene:POPTR_003G157000v3;gene:POPTR_003G044900v3;gene:POPTR_003G044900v3	K02540+K02542+K02542+K10756+K10756
Spliceosome	ko03040	4	461	232	12656	gene:POPTR_002G174700v3;gene:POPTR_002G098100v3;gene:POPTR_002G179100v3;gene:POPTR_002G179100v3;gene:POPTR_002G179100v3;gene:POPTR_002G179100v3;gene:POPTR_002G179100v3;gene:POPTR_002G179100v3;gene:POPTR_002G179100v3;gene:POPTR_002G153600v3;gene:POPTR_002G153600v3;gene:POPTR_002G153600v3	K03283+K12741+K12741+K12741+K12741+K12741+K12741+K12741+K12741+K12893+K12893+K12893
Proteasome	ko03050	4	220	232	12656	gene:POPTR_002G011700v3;gene:POPTR_002G082000v3;gene:POPTR_001G295600v3;gene:POPTR_002G209700v3	K03029+K03029+K03063+K03063
Base excision repair	ko03410	1	101	232	12656	gene:POPTR_001G074700v3;gene:POPTR_001G074700v3	K01246+K01246
Nucleotide excision repair	ko03420	1	166	232	12656	gene:POPTR_003G044900v3;gene:POPTR_003G044900v3	K10756+K10756
Mismatch repair	ko03430	1	111	232	12656	gene:POPTR_003G044900v3;gene:POPTR_003G044900v3	K10756+K10756
Homologous recombination	ko03440	7	124	232	12656	gene:POPTR_003G202300v3;gene:POPTR_003G202300v3;gene:POPTR_001G358100v3;gene:POPTR_002G197400v3;gene:POPTR_002G197400v3;gene:POPTR_004G106000v3;gene:POPTR_004G106000v3;gene:POPTR_003G015800v3;gene:POPTR_003G017500v3;gene:POPTR_002G008700v3	K08991+K08991+K10683+K10728+K10728+K10728+K10728+K10901+K10901+K15362
MAPK signaling pathway - plant	ko04016	16	527	232	12656	gene:POPTR_001G017500v3;gene:POPTR_001G269800v3;gene:POPTR_001G301400v3;gene:POPTR_001G333300v3;gene:POPTR_001G465800v3;gene:POPTR_003G150000v3;gene:POPTR_003G150000v3;gene:POPTR_001G083500v3;gene:POPTR_001G142200v3;gene:POPTR_001G142200v3;gene:POPTR_002G108400v3;gene:POPTR_002G164400v3;gene:POPTR_002G099700v3;gene:POPTR_002G039100v3;gene:POPTR_001G019100v3;gene:POPTR_002G228200v3;gene:POPTR_003G…	K13420+K13420+K13420+K13420+K13420+K13420+K13420+K13422+K13422+K13422+K13422+K13425+K14498+K14516+K17686+K20716+K20718+K20772
Phosphatidylinositol signaling system	ko04070	3	166	232	12656	gene:POPTR_003G196000v3;gene:POPTR_001G252100v3;gene:POPTR_002G050000v3	K00889+K05857+K20279
Plant hormone signal transduction	ko04075	20	783	232	12656	gene:POPTR_001G058600v3;gene:POPTR_001G058600v3;gene:POPTR_002G142200v3;gene:POPTR_001G083500v3;gene:POPTR_001G142200v3;gene:POPTR_001G142200v3;gene:POPTR_002G108400v3;gene:POPTR_001G062500v3;gene:POPTR_001G062500v3;gene:POPTR_001G177500v3;gene:POPTR_001G177500v3;gene:POPTR_001G177500v3;gene:POPTR_001G190300v3;gene:POPTR_002G024700v3;gene:POPTR_002G024700v3;gene:POPTR_002G172500v3;gene:POPTR_001G…	K13415+K13415+K13415+K13422+K13422+K13422+K13422+K13464+K13464+K14484+K14484+K14484+K14484+K14486+K14486+K14486+K14487+K14487+K14487+K14488+K14488+K14488+K14494+K14498+K14500+K14500+K14500+K14505+K14516
Ubiquitin mediated proteolysis	ko04120	4	313	232	12656	gene:POPTR_001G188900v3;gene:POPTR_001G389300v3;gene:POPTR_003G215400v3;gene:POPTR_001G254500v3	K03350+K03353+K04506+K06688
SNARE interactions in vesicular transport	ko04130	1	64	232	12656	gene:POPTR_002G102400v3	K08505
Protein processing in endoplasmic reticulum	ko04141	4	502	232	12656	gene:POPTR_002G174700v3;gene:POPTR_001G374200v3;gene:POPTR_001G374200v3;gene:POPTR_001G358200v3;gene:POPTR_002G082900v3	K03283+K04374+K04374+K09555+K14007
Endocytosis	ko04144	7	407	232	12656	gene:POPTR_003G196000v3;gene:POPTR_001G147500v3;gene:POPTR_001G147500v3;gene:POPTR_001G147500v3;gene:POPTR_001G147500v3;gene:POPTR_002G174700v3;gene:POPTR_001G460300v3;gene:POPTR_001G460300v3;gene:POPTR_001G460300v3;gene:POPTR_001G115100v3;gene:POPTR_001G115100v3;gene:POPTR_001G115100v3;gene:POPTR_001G442500v3;gene:POPTR_001G026400v3	K00889+K01528+K01528+K01528+K01528+K03283+K05747+K05747+K05747+K10396+K10396+K10396+K12191+K12486
Phagosome	ko04145	3	172	232	12656	gene:POPTR_001G004600v3;gene:POPTR_001G104600v3;gene:POPTR_001G104600v3;gene:POPTR_001G106100v3	K07374+K07375+K07375+K07375
Peroxisome	ko04146	5	215	232	12656	gene:POPTR_001G392900v3;gene:POPTR_004G039700v3;gene:POPTR_001G327800v3;gene:POPTR_001G327800v3;gene:POPTR_001G327800v3;gene:POPTR_001G296400v3;gene:POPTR_001G296400v3;gene:POPTR_002G134000v3;gene:POPTR_002G134000v3;gene:POPTR_002G134000v3	K00232+K08726+K13237+K13237+K13237+K13348+K13348+K13352+K13352+K13352
Plant-pathogen interaction	ko04626	15	788	232	12656	gene:POPTR_001G017500v3;gene:POPTR_001G269800v3;gene:POPTR_001G301400v3;gene:POPTR_001G333300v3;gene:POPTR_001G465800v3;gene:POPTR_003G150000v3;gene:POPTR_003G150000v3;gene:POPTR_002G164400v3;gene:POPTR_001G094800v3;gene:POPTR_002G167400v3;gene:POPTR_003G033000v3;gene:POPTR_003G033000v3;gene:POPTR_003G136300v3;gene:POPTR_001G314900v3;gene:POPTR_001G314900v3;gene:POPTR_001G314900v3;gene:POPTR_001G…	K13420+K13420+K13420+K13420+K13420+K13420+K13420+K13425+K13434+K13434+K13434+K13434+K13434+K13448+K13448+K13448+K13448+K13448+K13448+K13459+K18834
Circadian rhythm - plant	ko04712	4	168	232	12656	gene:POPTR_001G051500v3;gene:POPTR_003G059800v3;gene:POPTR_003G059800v3;gene:POPTR_003G059800v3;gene:POPTR_001G061800v3;gene:POPTR_002G152200v3	K00660+K03097+K03097+K03097+K12135+K16221

## Sheet: Table S11
Table S11 Transcription factor (TF) identified in the three G1 vs R1, G2 vs R2 and G3 vs R3 comparisons.
ID	Family	Category	Classification	G1	R1	log2FoldChange	regulated	gene_name	gene_description	KEGG	NR	Swissprot	Tremble	KOG	GO	Pfam
gene:POPTR_001G041400v3	TUB	TF	TUB	28	97	1.836	up	--	--	K19600 tubby-related protein 1 | (RefSeq) tubby-like protein 8 (A)	hypothetical protein POPTR_0001s03290g [Populus trichocarpa]	RecName: Full=Tubby-like protein 8; Short=AtTLP8;	SubName: Full=Uncharacterized protein {ECO:0000313|EMBL:EEE83964.1};	Tub family proteins	GO:0035091,phosphatidylinositol binding	Tub family
gene:POPTR_001G041500v3	AP2/ERF-AP2	TF	AP2/ERF->AP2/ERF-AP2	172	26	-2.749	down	--	--	K09285 AP2-like factor, ANT lineage | (RefSeq) AP2-like ethylene-responsive transcription factor At1g16060 (A)	hypothetical protein POPTR_001G041500v3 [Populus trichocarpa]	RecName: Full=AP2-like ethylene-responsive transcription factor At1g16060;	SubName: Full=Uncharacterized protein {ECO:0000313|EMBL:EEE82484.2};	--	GO:0005634,nucleus; GO:0003677,DNA binding; GO:0003700,DNA-binding transcription factor activity; GO:0000981,DNA-binding transcription factor activity, RNA polymerase II-specific; GO:0009873,ethylene-activated signaling pathway; GO:0007275,multicellular organism development; GO:0010187,negative regulation of seed germination; GO:1901959,positive regulation of cutin biosynthetic process; GO:004572…	Glycosyl hydrolase family 98
gene:POPTR_001G048200v3	AP2/ERF-ERF	TF	AP2/ERF->AP2/ERF-ERF	61	10	-2.672	down	--	--	K09286 EREBP-like factor | (RefSeq) ethylene-responsive transcription factor RAP2-13-like (A)	hypothetical protein POPTR_001G048200v3 [Populus trichocarpa]	RecName: Full=Ethylene-responsive transcription factor ERF003;	SubName: Full=Uncharacterized protein {ECO:0000313|EMBL:EEE82608.2};	--	GO:0005634,nucleus; GO:0003677,DNA binding; GO:0003700,DNA-binding transcription factor activity; GO:0009873,ethylene-activated signaling pathway; GO:0006351,transcription, DNA-templated	AP2 domain
gene:POPTR_001G050800v3	Others	TR	Others	439	189	-1.212	down	--	--	K14489 arabidopsis histidine kinase 2/3/4 (cytokinin receptor) [EC:2.7.13.3] | (RefSeq) histidine kinase 4 (A)	hypothetical protein POPTR_0001s14400g [Populus trichocarpa]	RecName: Full=Two-component response regulator ARR22;	SubName: Full=Uncharacterized protein {ECO:0000313|EMBL:EEE82623.1};	Sensory transduction histidine kinase	GO:0005737,cytoplasm; GO:0005634,nucleus; GO:0000156,phosphorelay response regulator activity; GO:0101006,protein histidine phosphatase activity; GO:0009736,cytokinin-activated signaling pathway; GO:0006355,regulation of transcription, DNA-templated; GO:0006351,transcription, DNA-templated	Response regulator receiver domain
gene:POPTR_001G058600v3	SBP	TF	SBP	87	216	1.3	up	--	--	K13415 protein brassinosteroid insensitive 1 [EC:2.7.10.1 2.7.11.1] | (RefSeq) uncharacterized LOC103401427 (A)	hypothetical protein POPTR_0001s13630g [Populus trichocarpa]	RecName: Full=Teosinte glume architecture 1 {ECO:0000303|PubMed:16079849};	SubName: Full=Uncharacterized protein {ECO:0000313|EMBL:EEE84124.2};	--	GO:0005634,nucleus; GO:0003677,DNA binding; GO:0046872,metal ion binding	SBP domain
gene:POPTR_001G062500v3	Tify	TF	Tify	294	945	1.686	up	--	--	K13464 jasmonate ZIM domain-containing protein | (RefSeq) POPTRDRAFT_548076; hypothetical protein (A)	hypothetical protein POPTR_0001s13240g [Populus trichocarpa]	RecName: Full=Protein TIFY 9; AltName: Full=Jasmonate ZIM domain-containing protein 10; AltName: Full=Protein JASMONATE-ASSOCIATED 1; AltName: Full=Protein JAZ10;	SubName: Full=Uncharacterized protein {ECO:0000313|EMBL:EEE82671.1};	--	GO:0005634,nucleus; GO:0042803,protein homodimerization activity; GO:0003714,transcription corepressor activity; GO:0006952,defense response; GO:1903507,negative regulation of nucleic acid-templated transcription; GO:2000022,regulation of jasmonic acid mediated signaling pathway; GO:0010112,regulation of systemic acquired resistance; GO:0006355,regulation of transcription, DNA-templated; GO:00097…	Divergent CCT motif
gene:POPTR_001G079600v3	AP2/ERF-ERF	TF	AP2/ERF->AP2/ERF-ERF	72	21	-1.795	down	--	--	K09286 EREBP-like factor | (RefSeq) ethylene-responsive transcription factor ERF105 (A)	hypothetical protein POPTR_0001s11800g [Populus trichocarpa]	RecName: Full=Ethylene-responsive transcription factor ERF106;	SubName: Full=Uncharacterized protein {ECO:0000313|EMBL:EEE84212.2};	--	GO:0005634,nucleus; GO:0003677,DNA binding; GO:0003700,DNA-binding transcription factor activity; GO:0009873,ethylene-activated signaling pathway; GO:0006351,transcription, DNA-templated	AP2 domain
gene:POPTR_001G083500v3	bHLH	TF	bHLH	4	79	4.1	up	--	--	K13422 transcription factor MYC2 | (RefSeq) transcription factor MYC4 (A)	hypothetical protein POPTR_0001s11400g [Populus trichocarpa]	RecName: Full=Transcription factor bHLH14; AltName: Full=Basic helix-loop-helix protein 14; Short=AtbHLH14; Short=bHLH 14; AltName: Full=Transcription factor EN 33; AltName: Full=bHLH transcription factor bHLH014;	SubName: Full=Uncharacterized protein {ECO:0000313|EMBL:EEE84230.1};	--	GO:0005737,cytoplasm; GO:0005634,nucleus; GO:0003677,DNA binding; GO:0003700,DNA-binding transcription factor activity; GO:0046983,protein dimerization activity; GO:0010629,negative regulation of gene expression; GO:0006355,regulation of transcription, DNA-templated; GO:0006351,transcription, DNA-templated	Helix-loop-helix DNA-binding domain
gene:POPTR_001G093700v3	HMG	TR	HMG	133	525	1.974	up	--	--	K09273 upstream-binding transcription factor | (RefSeq) high mobility group B protein 13 (A)	high mobility group family protein [Populus trichocarpa]	RecName: Full=High mobility group B protein 13; AltName: Full=Nucleosome/chromatin assembly factor group D 13;	SubName: Full=High mobility group family protein {ECO:0000313|EMBL:EEE84291.1};	HMG box-containing protein	GO:0005634,nucleus; GO:0003677,DNA binding; GO:0003700,DNA-binding transcription factor activity	CHDNT (NUC034) domain
gene:POPTR_001G103600v3	bHLH	TF	bHLH	211	522	1.306	up	--	--	K01772 protoporphyrin/coproporphyrin ferrochelatase [EC:4.99.1.1 4.99.1.9] | (RefSeq) transcription factor EGL1-like isoform X1 (A)	hypothetical protein POPTR_001G103600v3 [Populus trichocarpa]	RecName: Full=Transcription factor GLABRA 3; AltName: Full=Basic helix-loop-helix protein 1; Short=AtMYC6; Short=AtbHLH1; Short=bHLH 1; AltName: Full=Protein SHAPESHIFTER; AltName: Full=Transcription factor EN 31; AltName: Full=bHLH transcription factor bHLH001;	SubName: Full=Regulator of anthocyanin biosynthesis pathway family protein {ECO:0000313|EMBL:EEE84335.1};	--	GO:0005634,nucleus; GO:0003677,DNA binding; GO:0003700,DNA-binding transcription factor activity; GO:0046983,protein dimerization activity; GO:0001708,cell fate specification; GO:0009957,epidermal cell fate specification; GO:0009867,jasmonic acid mediated signaling pathway; GO:0007275,multicellular organism development; GO:0031542,positive regulation of anthocyanin biosynthetic process; GO:000635…	Helix-loop-helix DNA-binding domain
gene:POPTR_001G109400v3	GRAS	TF	GRAS	54	228	2.09	up	--	--	K14494 DELLA protein | (RefSeq) DELLA protein GAI1-like (A)	hypothetical protein POPTR_0001s08850g [Populus trichocarpa]	RecName: Full=Scarecrow-like protein 28; Short=AtSCL28; AltName: Full=GRAS family protein 8; Short=AtGRAS-8;	SubName: Full=Uncharacterized protein {ECO:0000313|EMBL:EEE84364.1};	--	GO:0005634,nucleus; GO:0003700,DNA-binding transcription factor activity; GO:0043565,sequence-specific DNA binding; GO:1900459,positive regulation of brassinosteroid mediated signaling pathway; GO:0006355,regulation of transcription, DNA-templated; GO:0006351,transcription, DNA-templated	GRAS domain family
gene:POPTR_001G114000v3	GRF	TF	GRF	149	590	1.984	up	--	--	K22382 WD repeat-containing protein 26 | (RefSeq) WD repeat-containing protein 26 homolog (A)	hypothetical protein POPTR_0001s08310g [Populus trichocarpa]	RecName: Full=Growth-regulating factor 12; Short=OsGRF12; AltName: Full=Transcription activator GRF12;	SubName: Full=Uncharacterized protein {ECO:0000313|EMBL:EEE82888.2};	--	GO:0005634,nucleus; GO:0005524,ATP binding; GO:0032502,developmental process; GO:0006355,regulation of transcription, DNA-templated; GO:0006351,transcription, DNA-templated	QLQ
gene:POPTR_001G141100v3	bHLH	TF	bHLH	112	41	-1.419	down	--	--	K18485 myogenic factor 6 | (RefSeq) transcription factor bHLH96 (A)	hypothetical protein POPTR_0001s02350g [Populus trichocarpa]	RecName: Full=Transcription factor bHLH71; AltName: Full=Basic helix-loop-helix protein 71; Short=AtbHLH71; Short=bHLH 71; AltName: Full=Transcription factor EN 17; AltName: Full=bHLH transcription factor bHLH071;	SubName: Full=Uncharacterized protein {ECO:0000313|EMBL:ERP64958.1};	--	GO:0005634,nucleus; GO:0003677,DNA binding; GO:0003700,DNA-binding transcription factor activity; GO:0046983,protein dimerization activity; GO:0007275,multicellular organism development; GO:0006355,regulation of transcription, DNA-templated; GO:0006351,transcription, DNA-templated	Helix-loop-helix DNA-binding domain
gene:POPTR_001G143900v3	C2C2-LSD	TF	C2C2->C2C2-LSD	1052	460	-1.192	down	--	--	K12191 charged multivesicular body protein 2A | (RefSeq) vacuolar protein sorting-associated protein 2 homolog 2 (A)	hypothetical protein POPTR_0001s02650g [Populus trichocarpa]	RecName: Full=Protein LSD1; AltName: Full=Protein LESION SIMULATING DISEASE 1; Short=OsLSD1; AltName: Full=Putative zinc finger LSD1;	SubName: Full=Uncharacterized protein {ECO:0000313|EMBL:ERP64988.1};	--	GO:0005634,nucleus; GO:0030154,cell differentiation; GO:0031348,negative regulation of defense response; GO:0034051,negative regulation of plant-type hypersensitive response; GO:0009626,plant-type hypersensitive response; GO:0045595,regulation of cell differentiation	LSD1 zinc finger
gene:POPTR_001G155700v3	AP2/ERF-ERF	TF	AP2/ERF->AP2/ERF-ERF	189	48	-1.99	down	--	--	K09286 EREBP-like factor | (RefSeq) hypothetical protein (A)	hypothetical protein POPTR_001G155700v3 [Populus trichocarpa]	RecName: Full=Ethylene-responsive transcription factor ERF034;	SubName: Full=Uncharacterized protein {ECO:0000313|EMBL:ERP65566.1};	--	GO:0005634,nucleus; GO:0003700,DNA-binding transcription factor activity; GO:0044212,transcription regulatory region DNA binding; GO:0009873,ethylene-activated signaling pathway; GO:0006351,transcription, DNA-templated	AP2 domain
gene:POPTR_001G166200v3	Tify	TF	Tify	6	37	2.795	up	--	--	K13464 jasmonate ZIM domain-containing protein | (RefSeq) protein TIFY 10A (A)	hypothetical protein POPTR_001G166200v3 [Populus trichocarpa]	RecName: Full=Protein TIFY 10A; AltName: Full=Jasmonate ZIM domain-containing protein 1;	SubName: Full=Uncharacterized protein {ECO:0000313|EMBL:ERP65688.1};	--	GO:0005634,nucleus; GO:0003714,transcription corepressor activity; GO:0042742,defense response to bacterium; GO:0009908,flower development; GO:0009867,jasmonic acid mediated signaling pathway; GO:1903507,negative regulation of nucleic acid-templated transcription; GO:0009555,pollen development; GO:1900067,regulation of cellular response to alkaline pH; GO:0031347,regulation of defense response; G…	Divergent CCT motif
gene:POPTR_001G169600v3	MYB	TF	MYB->MYB	42	199	2.236	up	--	--	K09422 transcription factor MYB, plant | (RefSeq) transcription factor MYB114 (A)	hypothetical protein POPTR_0001s16970g [Populus trichocarpa]	RecName: Full=Transcription factor WER; AltName: Full=Myb-related protein 66; Short=AtMYB66; AltName: Full=Protein WEREWOLF;	SubName: Full=Uncharacterized protein {ECO:0000313|EMBL:EEE82902.1};	Transcription factor, Myb superfamily	GO:0005634,nucleus; GO:0003677,DNA binding; GO:0003700,DNA-binding transcription factor activity; GO:0000981,DNA-binding transcription factor activity, RNA polymerase II-specific; GO:0043565,sequence-specific DNA binding; GO:0001135,RNA polymerase II transcription regulator recruiting activity; GO:0044212,transcription regulatory region DNA binding; GO:0045165,cell fate commitment; GO:0045893,pos…	SLIDE
gene:POPTR_001G187500v3	AP2/ERF-ERF	TF	AP2/ERF->AP2/ERF-ERF	197	81	-1.281	down	--	--	K09286 EREBP-like factor | (RefSeq) ethylene-responsive transcription factor TINY (A)	hypothetical protein POPTR_0001s18800g [Populus trichocarpa]	RecName: Full=Ethylene-responsive transcription factor TINY;	SubName: Full=TINY-like protein 1 {ECO:0000313|EMBL:ABO48368.1};	--	GO:0005634,nucleus; GO:0003677,DNA binding; GO:0003700,DNA-binding transcription factor activity; GO:0006351,transcription, DNA-templated	AP2 domain
gene:POPTR_001G188500v3	C2C2-GATA	TF	C2C2->C2C2-GATA	34	91	1.423	up	--	--	K17895 GATA-binding protein 3 | (RefSeq) GATA transcription factor 9 (A)	hypothetical protein POPTR_001G188500v3 [Populus trichocarpa]	RecName: Full=GATA transcription factor 9;	RecName: Full=GATA transcription factor {ECO:0000256|PIRNR:PIRNR016992};	GATA-4/5/6 transcription factors	GO:0005634,nucleus; GO:0005667,transcription factor complex; GO:0003682,chromatin binding; GO:0003700,DNA-binding transcription factor activity; GO:0000977,RNA polymerase II regulatory region sequence-specific DNA binding; GO:0001085,RNA polymerase II transcription factor binding; GO:0001228,DNA-binding transcription activator activity, RNA polymerase II-specific; GO:0008270,zinc ion binding; GO:…	GATA zinc finger
gene:POPTR_001G191800v3	bHLH	TF	bHLH	86	300	1.781	up	--	--	K10863 aprataxin [EC:3.1.11.7 3.1.11.8 3.1.12.2] | (RefSeq) basic helix-loop-helix family protein (A)	hypothetical protein POPTR_001G191800v3 [Populus trichocarpa]	RecName: Full=Transcription factor bHLH87; AltName: Full=Basic helix-loop-helix protein 87; Short=AtbHLH87; Short=bHLH 87; AltName: Full=Transcription factor EN 121; AltName: Full=bHLH transcription factor bHLH087;	SubName: Full=Uncharacterized protein {ECO:0000313|EMBL:EEE84553.2}; Flags: Fragment;	--	GO:0005634,nucleus; GO:0003677,DNA binding; GO:0003700,DNA-binding transcription factor activity; GO:0046983,protein dimerization activity; GO:0006355,regulation of transcription, DNA-templated; GO:0006351,transcription, DNA-templated	Helix-loop-helix DNA-binding domain
gene:POPTR_001G206900v3	NAC	TF	NAC	9	38	2.057	up	--	--	K00521 ferric-chelate reductase [EC:1.16.1.7] | (RefSeq) ferric reduction oxidase 7, chloroplastic-like (A)	hypothetical protein POPTR_0001s21440g [Populus trichocarpa]	RecName: Full=NAC domain-containing protein 104 {ECO:0000305}; Short=ANAC104 {ECO:0000303|PubMed:15029955}; AltName: Full=Protein XYLEM NAC DOMAIN 1 {ECO:0000312|EMBL:AED97913.1};	SubName: Full=Uncharacterized protein {ECO:0000313|EMBL:EEE84484.1};	--	GO:0005634,nucleus; GO:0003677,DNA binding; GO:0003700,DNA-binding transcription factor activity; GO:0043067,regulation of programmed cell death; GO:0048367,shoot system development; GO:0006351,transcription, DNA-templated; GO:0010089,xylem development	No apical meristem (NAM) protein
gene:POPTR_001G216600v3	HB-BELL	TF	HB->HB-BELL	870	210	-2.049	down	--	--	K16670 homeobox protein Meis2 | (RefSeq) homeobox protein BEL1 homolog (A)	hypothetical protein POPTR_0001s22430g [Populus trichocarpa]	RecName: Full=BEL1-like homeodomain protein 1; Short=BEL1-like protein 1; AltName: Full=Protein EMBRYO SAC DEVELOPMENT ARREST 29;	SubName: Full=Uncharacterized protein {ECO:0000313|EMBL:EEE84578.2};	Transcription factor MEIS1 and related HOX domain proteins	GO:0005737,cytoplasm; GO:0005634,nucleus; GO:0003677,DNA binding; GO:0003700,DNA-binding transcription factor activity; GO:0046982,protein heterodimerization activity; GO:0042803,protein homodimerization activity; GO:0010197,polar nucleus fusion; GO:0009737,response to abscisic acid; GO:0010201,response to continuous far red light stimulus by the high-irradiance response system; GO:0009610,respon…	Homeodomain
gene:POPTR_001G248800v3	MYB	TF	MYB->MYB	760	359	-1.082	down	--	--	K08869 aarF domain-containing kinase | (RefSeq) predicted protein (A)	hypothetical protein POPTR_0001s25590g [Populus trichocarpa]	RecName: Full=Transcription factor DIVARICATA;	SubName: Full=Uncharacterized protein {ECO:0000313|EMBL:EEE84632.2};	Zuotin and related molecular chaperones (DnaJ superfamily), contains DNA-binding domains	GO:0005634,nucleus; GO:0003677,DNA binding; GO:0048262,determination of dorsal/ventral asymmetry; GO:0009908,flower development; GO:0006355,regulation of transcription, DNA-templated; GO:0006351,transcription, DNA-templated	Myb DNA-binding like
gene:POPTR_001G295500v3	C2H2	TF	C2H2	179	53	-1.753	down	--	--	K22534 PR domain zinc finger protein 5 | (RefSeq) zinc finger protein ZAT4-like (A)	hypothetical protein POPTR_001G295500v3 [Populus trichocarpa]	RecName: Full=Zinc finger protein ZAT10; AltName: Full=Salt-tolerance zinc finger;	SubName: Full=Uncharacterized protein {ECO:0000313|EMBL:EEE85068.2};	FOG: Zn-finger	GO:0005634,nucleus; GO:0003700,DNA-binding transcription factor activity; GO:0046872,metal ion binding; GO:0043565,sequence-specific DNA binding; GO:0035264,multicellular organism growth; GO:0045892,negative regulation of transcription, DNA-templated; GO:0010117,photoprotection; GO:0015979,photosynthesis; GO:0009737,response to abscisic acid; GO:0010200,response to chitin; GO:0009409,response to …	Zinc finger, C2H2 type
gene:POPTR_001G305900v3	SWI/SNF-BAF60b	TR	SWI/SNF-BAF60b	38	91	1.226	up	--	--	K01062 platelet-activating factor acetylhydrolase [EC:3.1.1.47] | (RefSeq) hypothetical protein (A)	hypothetical protein POPTR_001G305900v3 [Populus trichocarpa]	RecName: Full=Uncharacterized protein At5g08430;	SubName: Full=SWIB complex BAF60b domain-containing family protein {ECO:0000313|EMBL:ERP66345.1};	RNA polymerase I transcription factor UAF	GO:0003677,DNA binding	SWIB/MDM2 domain
gene:POPTR_001G398200v3	SBP	TF	SBP	333	754	1.175	up	--	--	K13415 protein brassinosteroid insensitive 1 [EC:2.7.10.1 2.7.11.1] | (RefSeq) uncharacterized LOC103401427 (A)	hypothetical protein POPTR_001G398200v3 [Populus trichocarpa]	RecName: Full=Squamosa promoter-binding-like protein 4;	SubName: Full=Uncharacterized protein {ECO:0000313|EMBL:ERP66802.1};	--	GO:0005737,cytoplasm; GO:0005634,nucleus; GO:0003677,DNA binding; GO:0003700,DNA-binding transcription factor activity; GO:0046872,metal ion binding; GO:0009908,flower development; GO:0006355,regulation of transcription, DNA-templated; GO:0010321,regulation of vegetative phase change; GO:0006351,transcription, DNA-templated	SBP domain
gene:POPTR_001G404100v3	NAC	TF	NAC	64	256	2.023	up	--	--	K00521 ferric-chelate reductase [EC:1.16.1.7] | (RefSeq) ferric reduction oxidase 7, chloroplastic-like (A)	hypothetical protein POPTR_001G404100v3 [Populus trichocarpa]	RecName: Full=NAC domain-containing protein 72; Short=ANAC072; AltName: Full=Protein RESPONSIVE TO DESICCATION 26;	SubName: Full=No apical meristem family protein {ECO:0000313|EMBL:ERP66873.1};	--	GO:0005634,nucleus; GO:0003677,DNA binding; GO:0006355,regulation of transcription, DNA-templated; GO:0006351,transcription, DNA-templated	No apical meristem (NAM) protein
gene:POPTR_002G035000v3	MYB-related	TF	MYB->MYB-related	35	11	-1.765	down	--	--	K15397 3-ketoacyl-CoA synthase [EC:2.3.1.199] | (RefSeq) 3-ketoacyl-CoA synthase 17-like (A)	myb family transcription factor family protein [Populus trichocarpa]	RecName: Full=Protein RADIALIS-like 6; Short=AtRL6; Short=Protein RAD-like 6; AltName: Full=Protein RADIALIS-LIKE SANT/MYB 3; Short=Protein RSM3;	SubName: Full=Myb family transcription factor family protein {ECO:0000313|EMBL:EEE80039.1};	Zuotin and related molecular chaperones (DnaJ superfamily), contains DNA-binding domains	GO:0005634,nucleus; GO:0003677,DNA binding; GO:0003700,DNA-binding transcription factor activity; GO:0006355,regulation of transcription, DNA-templated; GO:0006351,transcription, DNA-templated	Myb-like DNA-binding domain
gene:POPTR_002G035200v3	zf-HD	TF	zf-HD	8	52	2.675	up	--	--	K15601 lysine-specific demethylase 3 [EC:1.14.11.-] | (RefSeq) lysine-specific demethylase JMJ25-like (A)	zinc finger family protein [Populus trichocarpa]	RecName: Full=Zinc-finger homeodomain protein 4; Short=AtZHD4; AltName: Full=Homeobox protein 31; Short=AtHB-31; AltName: Full=Protein FLORAL TRANSITION AT THE MERISTEM 2;	SubName: Full=Zinc finger family protein {ECO:0000313|EMBL:EEE81301.1};	--	GO:0005634,nucleus; GO:0003677,DNA binding; GO:0046872,metal ion binding; GO:0042803,protein homodimerization activity; GO:0048574,long-day photoperiodism, flowering; GO:0006355,regulation of transcription, DNA-templated; GO:0006351,transcription, DNA-templated	ZF-HD protein dimerisation region
gene:POPTR_002G038500v3	MYB	TF	MYB->MYB	8	25	1.729	up	--	--	K09422 transcription factor MYB, plant | (RefSeq) transcription factor MYB14 (A)	GmMYB29 family protein [Populus trichocarpa]	RecName: Full=Transcription factor MYB4 {ECO:0000305}; AltName: Full=Myb-related protein 4 {ECO:0000305}; Short=OsMyb4 {ECO:0000303|PubMed:14675437}; AltName: Full=Transcription factor RLTR1 {ECO:0000312|EMBL:AAP92750.1};	SubName: Full=GmMYB29 family protein {ECO:0000313|EMBL:EEE81318.1};	Transcription factor, Myb superfamily	GO:0005634,nucleus; GO:0000981,DNA-binding transcription factor activity, RNA polymerase II-specific; GO:0043565,sequence-specific DNA binding; GO:0001135,RNA polymerase II transcription regulator recruiting activity; GO:0044212,transcription regulatory region DNA binding; GO:0030154,cell differentiation; GO:0045893,positive regulation of transcription, DNA-templated; GO:0006357,regulation of tra…	SLIDE
gene:POPTR_002G045000v3	AUX/IAA	TR	AUX/IAA	450	205	-1.136	down	--	--	K14484 auxin-responsive protein IAA | (RefSeq) auxin-induced protein 22D (A)	hypothetical protein POPTR_002G045000v3 [Populus trichocarpa]	RecName: Full=Auxin-induced protein 22D; AltName: Full=Indole-3-acetic acid-induced protein ARG13;	RecName: Full=Auxin-responsive protein {ECO:0000256|RuleBase:RU004549};	--	GO:0005634,nucleus; GO:0009734,auxin-activated signaling pathway; GO:0006355,regulation of transcription, DNA-templated; GO:0006351,transcription, DNA-templated	AUX/IAA family
gene:POPTR_002G048200v3	HSF	TF	HSF	79	18	-2.096	down	--	--	K09419 heat shock transcription factor, other eukaryote | (RefSeq) heat stress transcription factor A-6b (A)	hypothetical protein POPTR_002G048200v3 [Populus trichocarpa]	RecName: Full=Heat stress transcription factor A-6b; Short=AtHsfA6b; AltName: Full=AtHsf-07;	SubName: Full=Heat shock transcription factor A7a2 {ECO:0000313|EMBL:AKV56396.1};	Heat shock transcription factor	GO:0005737,cytoplasm; GO:0005634,nucleus; GO:0003700,DNA-binding transcription factor activity; GO:0043565,sequence-specific DNA binding; GO:0006351,transcription, DNA-templated	HSF-type DNA-binding
gene:POPTR_002G086900v3	CSD	TF	CSD	363	96	-1.918	down	--	--	K18754 protein lin-28 | (RefSeq) cold shock protein 2-like (A)	hypothetical protein POPTR_0002s08740g [Populus trichocarpa]	RecName: Full=Glycine-rich protein 2;	SubName: Full=Uncharacterized protein {ECO:0000313|EMBL:EEE80277.1};	Predicted RNA-binding protein containing PIN domain and invovled in translation or RNA processing	GO:0003677,DNA binding; GO:0003723,RNA binding; GO:0008270,zinc ion binding; GO:0006355,regulation of transcription, DNA-templated	Zinc knuckle
gene:POPTR_002G090700v3	bZIP	TF	bZIP	1178	581	-1.019	down	--	--	K14431 transcription factor TGA | (RefSeq) transcription factor TGA7 (A)	hypothetical protein POPTR_002G090700v3 [Populus trichocarpa]	RecName: Full=Transcription factor TGA7; AltName: Full=bZIP transcription factor 50; Short=AtbZIP50;	SubName: Full=Transcription factor TGA7 family protein {ECO:0000313|EMBL:EEE81542.2};	--	GO:0005634,nucleus; GO:0003700,DNA-binding transcription factor activity; GO:0043565,sequence-specific DNA binding; GO:0042742,defense response to bacterium; GO:0006351,transcription, DNA-templated	Basic region leucine zipper
gene:POPTR_002G100600v3	HB-HD-ZIP	TF	HB->HB-HD-ZIP	56	113	1.019	up	--	--	K09338 homeobox-leucine zipper protein | (RefSeq) homeobox-leucine zipper protein ATHB-6 isoform X1 (A)	hypothetical protein POPTR_0002s10080g [Populus trichocarpa]	RecName: Full=Homeobox-leucine zipper protein ATHB-16; AltName: Full=HD-ZIP protein ATHB-16; AltName: Full=Homeodomain transcription factor ATHB-16;	SubName: Full=Uncharacterized protein {ECO:0000313|EMBL:EEE81587.1};	Transcription factor HEX, contains HOX and HALZ domains	GO:0005634,nucleus; GO:0003700,DNA-binding transcription factor activity; GO:0043565,sequence-specific DNA binding; GO:0030308,negative regulation of cell growth; GO:0048573,photoperiodism, flowering; GO:0045893,positive regulation of transcription, DNA-templated; GO:0048510,regulation of timing of transition from vegetative to reproductive phase; GO:0009637,response to blue light; GO:0006351,tra…	Homeobox KN domain
gene:POPTR_002G102900v3	zf-HD	TF	zf-HD	179	422	1.235	up	--	--	K15601 lysine-specific demethylase 3 [EC:1.14.11.-] | (RefSeq) lysine-specific demethylase JMJ25-like (A)	hypothetical protein POPTR_0002s10330g [Populus trichocarpa]	RecName: Full=Zinc-finger homeodomain protein 2; Short=AtZHD2; AltName: Full=Homeobox protein 22; Short=AtHB-22; AltName: Full=Protein MATERNAL EFFECT EMBRYO ARREST 68;	SubName: Full=Uncharacterized protein {ECO:0000313|EMBL:EEE81602.1};	--	GO:0005634,nucleus; GO:0003677,DNA binding; GO:0046872,metal ion binding; GO:0042803,protein homodimerization activity; GO:0009793,embryo development ending in seed dormancy; GO:0006355,regulation of transcription, DNA-templated; GO:0006351,transcription, DNA-templated	ZF-HD protein dimerisation region
gene:POPTR_002G105300v3	bHLH	TF	bHLH	126	283	1.18	up	--	--	K22484 transcriptional regulator CBF1 | (RefSeq) transcription factor bHLH106-like (A)	hypothetical protein POPTR_002G105300v3 [Populus trichocarpa]	RecName: Full=Putative transcription factor bHLH107; AltName: Full=Basic helix-loop-helix protein 107; Short=AtbHLH107; Short=bHLH 107; AltName: Full=Transcription factor EN 55; AltName: Full=bHLH transcription factor bHLH107;	SubName: Full=Uncharacterized protein {ECO:0000313|EMBL:EEE81615.2};	--	GO:0005634,nucleus; GO:0003677,DNA binding; GO:0003700,DNA-binding transcription factor activity; GO:0046983,protein dimerization activity; GO:0006355,regulation of transcription, DNA-templated; GO:0010200,response to chitin; GO:0006351,transcription, DNA-templated	Helix-loop-helix DNA-binding domain
gene:POPTR_002G114800v3	AP2/ERF-AP2	TF	AP2/ERF->AP2/ERF-AP2	308	958	1.633	up	--	--	K09285 AP2-like factor, ANT lineage | (RefSeq) AP2-like ethylene-responsive transcription factor ANT (A)	hypothetical protein POPTR_002G114800v3 [Populus trichocarpa]	RecName: Full=AP2-like ethylene-responsive transcription factor ANT; AltName: Full=Complementing a protein kinase C mutant protein 1; AltName: Full=Protein AINTEGUMENTA; AltName: Full=Protein DRAGON; AltName: Full=Protein OVULE MUTANT;	SubName: Full=Uncharacterized protein {ECO:0000313|EMBL:EEE81660.1};	--	GO:0005634,nucleus; GO:0003677,DNA binding; GO:0003700,DNA-binding transcription factor activity; GO:0043565,sequence-specific DNA binding; GO:0030154,cell differentiation; GO:0009908,flower development; GO:0019760,glucosinolate metabolic process; GO:0010492,maintenance of shoot apical meristem identity; GO:0042127,regulation of cell proliferation; GO:0006351,transcription, DNA-templated	AP2 domain
gene:POPTR_002G124000v3	AP2/ERF-ERF	TF	AP2/ERF->AP2/ERF-ERF	11	2	-2.777	down	--	--	K09286 EREBP-like factor | (RefSeq) ethylene-responsive transcription factor RAP2-1 (A)	dehydration responsive element binding family protein [Populus trichocarpa]	RecName: Full=Ethylene-responsive transcription factor RAP2-1; AltName: Full=Protein RELATED TO APETALA2 1;	SubName: Full=Dehydration responsive element binding family protein {ECO:0000313|EMBL:EEE80442.1}; SubName: Full=RAP2-like protein {ECO:0000313|EMBL:ABQ62992.1};	--	GO:0005634,nucleus; GO:0003677,DNA binding; GO:0003700,DNA-binding transcription factor activity; GO:0009873,ethylene-activated signaling pathway; GO:0045893,positive regulation of transcription, DNA-templated; GO:0009409,response to cold; GO:0009414,response to water deprivation; GO:0006351,transcription, DNA-templated	AP2 domain
gene:POPTR_002G128900v3	MYB	TF	MYB->MYB	25	138	2.492	up	--	--	K09422 transcription factor MYB, plant | (RefSeq) transcription factor MYB44-like (A)	hypothetical protein POPTR_0002s13030g [Populus trichocarpa]	RecName: Full=Transcription factor MYB73 {ECO:0000303|PubMed:11597504}; AltName: Full=Myb-related protein 73 {ECO:0000303|PubMed:11597504}; Short=AtMYB73 {ECO:0000303|PubMed:11597504};	SubName: Full=Uncharacterized protein {ECO:0000313|EMBL:EEE80474.1};	Transcription factor, Myb superfamily	GO:0005634,nucleus; GO:0003700,DNA-binding transcription factor activity; GO:0000981,DNA-binding transcription factor activity, RNA polymerase II-specific; GO:0043565,sequence-specific DNA binding; GO:0001135,RNA polymerase II transcription regulator recruiting activity; GO:0044212,transcription regulatory region DNA binding; GO:0030154,cell differentiation; GO:0019760,glucosinolate metabolic pro…	SLIDE
gene:POPTR_002G129600v3	C2C2-Dof	TF	C2C2->C2C2-Dof	34	101	1.548	up	--	--	K09326 homeobox protein OTX1 | (RefSeq) dof zinc finger protein DOF5.6-like (A)	hypothetical protein POPTR_0002s13100g [Populus trichocarpa]	RecName: Full=Dof zinc finger protein DOF1.6; Short=AtDOF1.6;	SubName: Full=Uncharacterized protein {ECO:0000313|EMBL:EEE81722.1};	--	GO:0005634,nucleus; GO:0003677,DNA binding; GO:0003700,DNA-binding transcription factor activity; GO:0046872,metal ion binding; GO:0006355,regulation of transcription, DNA-templated; GO:0006351,transcription, DNA-templated	Dof domain, zinc finger
gene:POPTR_002G130200v3	GARP-G2-like	TF	GARP->GARP-G2-like	96	257	1.419	up	--	--	K06236 collagen, type I, alpha | (RefSeq) hypothetical protein (A)	hypothetical protein POPTR_002G130200v3 [Populus trichocarpa]	RecName: Full=Probable transcription factor KAN4; AltName: Full=Protein ABERRANT TESTA SHAPE; AltName: Full=Protein KANADI 4;	SubName: Full=Uncharacterized protein {ECO:0000313|EMBL:EEE80482.2}; Flags: Fragment;	--	GO:0005618,cell wall; GO:0005634,nucleus; GO:0003700,DNA-binding transcription factor activity; GO:0044212,transcription regulatory region DNA binding; GO:0030154,cell differentiation; GO:0080060,integument development; GO:0048481,plant ovule development; GO:0006355,regulation of transcription, DNA-templated; GO:0006351,transcription, DNA-templated	Myb-like DNA-binding domain
gene:POPTR_002G136400v3	HB-HD-ZIP	TF	HB->HB-HD-ZIP	17	71	1.985	up	--	--	K09338 homeobox-leucine zipper protein | (RefSeq) POPTRDRAFT_830322; HD-ZIP family protein (A)	hypothetical protein POPTR_002G136400v3, partial [Populus trichocarpa]	RecName: Full=Homeobox-leucine zipper protein HAT3; AltName: Full=Homeodomain-leucine zipper protein HAT3; Short=HD-ZIP protein 3;	SubName: Full=HD-ZIP family protein {ECO:0000313|EMBL:EEE80497.1};	Transcription factor HEX, contains HOX and HALZ domains	GO:0005634,nucleus; GO:0003700,DNA-binding transcription factor activity; GO:0043565,sequence-specific DNA binding; GO:0006351,transcription, DNA-templated	Homeobox KN domain
gene:POPTR_002G141200v3	AP2/ERF-ERF	TF	AP2/ERF->AP2/ERF-ERF	119	45	-1.399	down	--	--	K09286 EREBP-like factor | (RefSeq) ethylene-responsive transcription factor TINY-like (A)	hypothetical protein POPTR_002G141200v3 [Populus trichocarpa]	RecName: Full=Ethylene-responsive transcription factor ERF034;	SubName: Full=Uncharacterized protein {ECO:0000313|EMBL:EEE80522.2};	--	GO:0005634,nucleus; GO:0003700,DNA-binding transcription factor activity; GO:0044212,transcription regulatory region DNA binding; GO:0009873,ethylene-activated signaling pathway; GO:0006351,transcription, DNA-templated	AP2 domain
gene:POPTR_002G142200v3	SBP	TF	SBP	13	52	2.02	up	--	--	K13415 protein brassinosteroid insensitive 1 [EC:2.7.10.1 2.7.11.1] | (RefSeq) uncharacterized LOC103401427 (A)	hypothetical protein POPTR_0002s14320g [Populus trichocarpa]	RecName: Full=Squamosa promoter-binding-like protein 8;	SubName: Full=Uncharacterized protein {ECO:0000313|EMBL:EEE80529.2};	--	GO:0005737,cytoplasm; GO:0005634,nucleus; GO:0003677,DNA binding; GO:0046872,metal ion binding; GO:0048653,anther development; GO:0030154,cell differentiation; GO:0009554,megasporogenesis; GO:0009556,microsporogenesis; GO:0006355,regulation of transcription, DNA-templated; GO:0006351,transcription, DNA-templated	SBP domain
gene:POPTR_002G142800v3	C2C2-GATA	TF	C2C2->C2C2-GATA	30	73	1.271	up	--	--	K17895 GATA-binding protein 3 | (RefSeq) GATA transcription factor 9 (A)	hypothetical protein POPTR_0002s14380g [Populus trichocarpa]	RecName: Full=GATA transcription factor 4; Short=AtGATA-4;	RecName: Full=GATA transcription factor {ECO:0000256|PIRNR:PIRNR016992};	GATA-4/5/6 transcription factors	GO:0005634,nucleus; GO:0005667,transcription factor complex; GO:0003682,chromatin binding; GO:0003700,DNA-binding transcription factor activity; GO:0000977,RNA polymerase II regulatory region sequence-specific DNA binding; GO:0001085,RNA polymerase II transcription factor binding; GO:0001228,DNA-binding transcription activator activity, RNA polymerase II-specific; GO:0008270,zinc ion binding; GO:…	GATA zinc finger
gene:POPTR_002G143300v3	bHLH	TF	bHLH	823	297	-1.47	down	--	--	K12126 phytochrome-interacting factor 3 | (RefSeq) transcription factor PIF3-like (A)	hypothetical protein POPTR_0002s14430g [Populus trichocarpa]	RecName: Full=Transcription factor UNE10; AltName: Full=Basic helix-loop-helix protein 16; Short=AtbHLH16; Short=bHLH 16; AltName: Full=Protein UNFERTILIZED EMBRYO SAC 10; AltName: Full=Transcription factor EN 108; AltName: Full=bHLH transcription factor bHLH016;	SubName: Full=Uncharacterized protein {ECO:0000313|EMBL:ERP64358.1};	--	GO:0005634,nucleus; GO:0009506,plasmodesma; GO:0003677,DNA binding; GO:0003700,DNA-binding transcription factor activity; GO:0046983,protein dimerization activity; GO:0009567,double fertilization forming a zygote and endosperm; GO:0006355,regulation of transcription, DNA-templated; GO:0006351,transcription, DNA-templated	Helix-loop-helix DNA-binding domain
gene:POPTR_002G152900v3	GARP-ARR-B	TF	GARP->GARP-ARR-B	41	107	1.368	up	--	--	K14491 two-component response regulator ARR-B family | (RefSeq) two-component response regulator ARR14 isoform X2 (A)	hypothetical protein POPTR_002G152900v3 [Populus trichocarpa]	RecName: Full=Two-component response regulator ARR2; AltName: Full=Receiver-like protein 5;	SubName: Full=Uncharacterized protein {ECO:0000313|EMBL:EEE80591.2};	GATA-4/5/6 transcription factors	GO:0005634,nucleus; GO:0003677,DNA binding; GO:0003700,DNA-binding transcription factor activity; GO:0000156,phosphorelay response regulator activity; GO:0071368,cellular response to cytokinin stimulus; GO:0009736,cytokinin-activated signaling pathway; GO:0009873,ethylene-activated signaling pathway; GO:0010150,leaf senescence; GO:0010082,regulation of root meristem growth; GO:0080113,regulation …	Myb-like DNA-binding domain
gene:POPTR_002G167100v3	bZIP	TF	bZIP	200	630	1.661	up	--	--	K09060 plant G-box-binding factor | (RefSeq) POPTRDRAFT_411188; G-box binding factor 3 family protein (A)	G-box binding factor 3 family protein [Populus trichocarpa]	RecName: Full=Common plant regulatory factor 1; Short=CPRF-1;	SubName: Full=G-box binding factor 3 family protein {ECO:0000313|EMBL:EEE80666.2};	--	GO:0005634,nucleus; GO:0003677,DNA binding; GO:0003700,DNA-binding transcription factor activity; GO:0006351,transcription, DNA-templated	Arginine/serine-rich protein PNISR
gene:POPTR_002G167400v3	AP2/ERF-ERF	TF	AP2/ERF->AP2/ERF-ERF	89	25	-1.837	down	--	--	K13434 pathogenesis-related genes transcriptional activator PTI6 | (RefSeq) ethylene-responsive transcription factor CRF6-like (A)	hypothetical protein POPTR_002G167400v3 [Populus trichocarpa]	RecName: Full=Ethylene-responsive transcription factor CRF4; AltName: Full=Protein CYTOKININ RESPONSE FACTOR 4;	SubName: Full=Uncharacterized protein {ECO:0000313|EMBL:EEE80669.1};	--	GO:0005737,cytoplasm; GO:0005634,nucleus; GO:0003677,DNA binding; GO:0003700,DNA-binding transcription factor activity; GO:0009736,cytokinin-activated signaling pathway; GO:0009873,ethylene-activated signaling pathway; GO:0048366,leaf development; GO:0006351,transcription, DNA-templated	AP2 domain
gene:POPTR_002G173900v3	MYB	TF	MYB->MYB	224	85	-1.397	down	--	--	K09422 transcription factor MYB, plant | (RefSeq) myb-related protein 308 (A)	PREDICTED: myb-related protein 308-like [Populus euphratica]	RecName: Full=Transcription repressor MYB5; AltName: Full=AtM2; AltName: Full=Myb-related protein 5; Short=AtMYB5;	SubName: Full=Uncharacterized protein {ECO:0000313|EMBL:EEE81917.1};	Transcription factor, Myb superfamily	GO:0005634,nucleus; GO:0003700,DNA-binding transcription factor activity; GO:0000981,DNA-binding transcription factor activity, RNA polymerase II-specific; GO:0043565,sequence-specific DNA binding; GO:0001135,RNA polymerase II transcription regulator recruiting activity; GO:0044212,transcription regulatory region DNA binding; GO:0048354,mucilage biosynthetic process involved in seed coat developm…	Myb-like DNA-binding domain
gene:POPTR_002G176900v3	bHLH	TF	bHLH	61	298	2.285	up	--	--	K13422 transcription factor MYC2 | (RefSeq) transcription factor MYC2 (A)	unknown [Populus trichocarpa]	RecName: Full=Transcription factor MYC4; Short=AtMYC4; AltName: Full=Basic helix-loop-helix protein 4; Short=AtbHLH4; Short=bHLH 4; AltName: Full=Transcription factor EN 37; AltName: Full=bHLH transcription factor bHLH004;	SubName: Full=Uncharacterized protein {ECO:0000313|EMBL:ABK94979.1};	--	GO:0005634,nucleus; GO:0043425,bHLH transcription factor binding; GO:0003677,DNA binding; GO:0003700,DNA-binding transcription factor activity; GO:0046983,protein dimerization activity; GO:0009718,anthocyanin-containing compound biosynthetic process; GO:0006952,defense response; GO:0045893,positive regulation of transcription, DNA-templated; GO:0006355,regulation of transcription, DNA-templated; …	Helix-loop-helix DNA-binding domain
gene:POPTR_002G180300v3	bHLH	TF	bHLH	266	759	1.519	up	--	--	K18485 myogenic factor 6 | (RefSeq) transcription factor bHLH96 (A)	hypothetical protein POPTR_002G180300v3 [Populus trichocarpa]	RecName: Full=Transcription factor bHLH70; AltName: Full=Basic helix-loop-helix protein 70; Short=AtbHLH70; Short=bHLH 70; AltName: Full=Transcription factor EN 13; AltName: Full=bHLH transcription factor bHLH070;	SubName: Full=Uncharacterized protein {ECO:0000313|EMBL:ERP53188.1};	--	GO:0005634,nucleus; GO:0003677,DNA binding; GO:0003700,DNA-binding transcription factor activity; GO:0046983,protein dimerization activity; GO:0006355,regulation of transcription, DNA-templated; GO:0006351,transcription, DNA-templated	Helix-loop-helix DNA-binding domain
gene:POPTR_002G180800v3	MYB-related	TF	MYB->MYB-related	4616	1887	-1.29	down	--	--	K12133 MYB-related transcription factor LHY | (RefSeq) protein LHY (A)	hypothetical protein POPTR_0002s18190g [Populus trichocarpa]	RecName: Full=Protein LHY {ECO:0000303|PubMed:9657154}; AltName: Full=MYB-related transcription factor LHY {ECO:0000303|PubMed:9657154}; AltName: Full=Protein LATE ELONGATED HYPOCOTYL {ECO:0000303|PubMed:9657154};	SubName: Full=Uncharacterized protein {ECO:0000313|EMBL:EEE80722.2};	Zuotin and related molecular chaperones (DnaJ superfamily), contains DNA-binding domains	GO:0005634,nucleus; GO:0003700,DNA-binding transcription factor activity; GO:0044212,transcription regulatory region DNA binding; GO:0007623,circadian rhythm; GO:0048574,long-day photoperiodism, flowering; GO:0042754,negative regulation of circadian rhythm; GO:0043433,negative regulation of DNA-binding transcription factor activity; GO:0042752,regulation of circadian rhythm; GO:0006355,regulation…	Myb DNA-binding like
gene:POPTR_002G198100v3	MYB	TF	MYB->MYB	28	99	1.825	up	--	--	K09422 transcription factor MYB, plant | (RefSeq) POPTRDRAFT_408744; hypothetical protein (A)	hypothetical protein POPTR_0002s19920g [Populus trichocarpa]	RecName: Full=Myb-related protein P;	SubName: Full=Uncharacterized protein {ECO:0000313|EMBL:EEE82025.2};	Transcription factor, Myb superfamily	GO:0005634,nucleus; GO:0003677,DNA binding; GO:0006355,regulation of transcription, DNA-templated; GO:0006351,transcription, DNA-templated	Myb-like DNA-binding domain
gene:POPTR_002G252800v3	bHLH	TF	bHLH	1229	510	-1.269	down	--	--	K16189 phytochrome-interacting factor 4 | (RefSeq) transcription factor PIF1-like (A)	PHYTOCHROME INTERACTING FACTOR 3-LIKE 5 family protein [Populus trichocarpa]	RecName: Full=Transcription factor PIF1; AltName: Full=Basic helix-loop-helix protein 15; Short=AtbHLH15; Short=bHLH 15; AltName: Full=Protein PHY-INTERACTING FACTOR 1; AltName: Full=Protein PHYTOCHROME INTERACTING FACTOR 3-LIKE 5; AltName: Full=Transcription factor EN 101; AltName: Full=bHLH transcription factor bHLH015;	SubName: Full=PHYTOCHROME INTERACTING FACTOR 3-LIKE 5 family protein {ECO:0000313|EMBL:EEE82363.1};	--	GO:0005634,nucleus; GO:0003677,DNA binding; GO:0003700,DNA-binding transcription factor activity; GO:0042802,identical protein binding; GO:0010313,phytochrome binding; GO:0046983,protein dimerization activity; GO:0015995,chlorophyll biosynthetic process; GO:0009740,gibberellic acid mediated signaling pathway; GO:0006783,heme biosynthetic process; GO:0009959,negative gravitropism; GO:0010100,negat…	Helix-loop-helix DNA-binding domain
gene:POPTR_003G061600v3	C3H	TF	C3H	159	41	-1.967	down	--	--	K15308 tristetraprolin | (RefSeq) zinc finger CCCH domain-containing protein 39-like (A)	hypothetical protein POPTR_003G061600v3 [Populus trichocarpa]	RecName: Full=Zinc finger CCCH domain-containing protein 39; Short=AtC3H39;	SubName: Full=Uncharacterized protein {ECO:0000313|EMBL:EEE79131.2};	CCCH-type Zn-finger protein	GO:0005829,cytosol; GO:0003677,DNA binding; GO:0003700,DNA-binding transcription factor activity; GO:0046872,metal ion binding; GO:0003730,mRNA 3'-UTR binding; GO:0061158,3'-UTR-mediated mRNA destabilization; GO:0006355,regulation of transcription, DNA-templated	Zinc finger domain
gene:POPTR_003G064700v3	AP2/ERF-AP2	TF	AP2/ERF->AP2/ERF-AP2	3	37	3.677	up	--	--	K09285 AP2-like factor, ANT lineage | (RefSeq) AP2-like ethylene-responsive transcription factor AIL1 isoform X4 (A)	hypothetical protein POPTR_0003s06330g [Populus trichocarpa]	RecName: Full=AP2-like ethylene-responsive transcription factor AIL1; AltName: Full=Protein AINTEGUMENTA-LIKE 1;	SubName: Full=Uncharacterized protein {ECO:0000313|EMBL:EEE79117.1};	--	GO:0005634,nucleus; GO:0003677,DNA binding; GO:0003700,DNA-binding transcription factor activity; GO:0009873,ethylene-activated signaling pathway; GO:0007275,multicellular organism development; GO:0006351,transcription, DNA-templated	AP2 domain
gene:POPTR_003G068900v3	Tify	TF	Tify	564	1282	1.186	up	--	--	K13464 jasmonate ZIM domain-containing protein | (RefSeq) protein TIFY 10b (A)	hypothetical protein POPTR_003G068900v3 [Populus trichocarpa]	RecName: Full=Protein TIFY 10b {ECO:0000305};	SubName: Full=Uncharacterized protein {ECO:0000313|EMBL:EEE79097.1};	--	GO:0006355,regulation of transcription, DNA-templated; GO:0006351,transcription, DNA-templated	Divergent CCT motif
gene:POPTR_003G087700v3	GARP-ARR-B	TF	GARP->GARP-ARR-B	181	446	1.3	up	--	--	K14491 two-component response regulator ARR-B family | (RefSeq) two-component response regulator ORR22 (A)	hypothetical protein POPTR_0003s08600g [Populus trichocarpa]	RecName: Full=Two-component response regulator-like APRR2; AltName: Full=Pseudo-response regulator 2; AltName: Full=TOC2 protein;	SubName: Full=Uncharacterized protein {ECO:0000313|EMBL:ERP63408.1};	GATA-4/5/6 transcription factors	GO:0005634,nucleus; GO:0003677,DNA binding; GO:0003700,DNA-binding transcription factor activity; GO:0000160,phosphorelay signal transduction system; GO:0006351,transcription, DNA-templated	Response regulator receiver domain
gene:POPTR_003G090300v3	C2C2-LSD	TF	C2C2->C2C2-LSD	506	1189	1.231	up	--	--	K12191 charged multivesicular body protein 2A | (RefSeq) vacuolar protein sorting-associated protein 2 homolog 2 (A)	hypothetical protein POPTR_0003s08890g [Populus trichocarpa]	RecName: Full=Protein LOL1; AltName: Full=Protein LSD ONE LIKE 1; Short=AtLOL1; AltName: Full=Putative zinc finger LOL1;	SubName: Full=Uncharacterized protein {ECO:0000313|EMBL:ERP63433.1};	--	GO:0005634,nucleus; GO:0003677,DNA binding; GO:0009814,defense response, incompatible interaction; GO:0009626,plant-type hypersensitive response; GO:0034052,positive regulation of plant-type hypersensitive response; GO:0043068,positive regulation of programmed cell death; GO:2000121,regulation of removal of superoxide radicals	LSD1 zinc finger
gene:POPTR_003G093200v3	bHLH	TF	bHLH	116	36	-1.652	down	--	--	K18485 myogenic factor 6 | (RefSeq) transcription factor bHLH96 (A)	hypothetical protein POPTR_003G093200v3 [Populus trichocarpa]	RecName: Full=Transcription factor bHLH71; AltName: Full=Basic helix-loop-helix protein 71; Short=AtbHLH71; Short=bHLH 71; AltName: Full=Transcription factor EN 17; AltName: Full=bHLH transcription factor bHLH071;	SubName: Full=Uncharacterized protein {ECO:0000313|EMBL:ERP63461.1};	--	GO:0005634,nucleus; GO:0003677,DNA binding; GO:0003700,DNA-binding transcription factor activity; GO:0046983,protein dimerization activity; GO:0007275,multicellular organism development; GO:0006355,regulation of transcription, DNA-templated; GO:0006351,transcription, DNA-templated	Helix-loop-helix DNA-binding domain
gene:POPTR_003G100100v3	GARP-G2-like	TF	GARP->GARP-G2-like	236	64	-1.874	down	--	--	K06236 collagen, type I, alpha | (RefSeq) hypothetical protein (A)	hypothetical protein POPTR_003G100100v3 [Populus trichocarpa]	RecName: Full=Myb family transcription factor PHL11 {ECO:0000305}; AltName: Full=Protein PHR1-LIKE 11 {ECO:0000305};	SubName: Full=Myb family transcription factor family protein {ECO:0000313|EMBL:EEE78438.1};	--	GO:0005634,nucleus; GO:0003677,DNA binding; GO:0003700,DNA-binding transcription factor activity; GO:0006355,regulation of transcription, DNA-templated; GO:0006351,transcription, DNA-templated	Myb-like DNA-binding domain
gene:POPTR_003G122400v3	GRAS	TF	GRAS	100	523	2.397	up	--	--	K14494 DELLA protein | (RefSeq) DELLA protein GAI1-like (A)	scarecrow transcription factor family protein [Populus trichocarpa]	RecName: Full=Scarecrow-like protein 28; Short=AtSCL28; AltName: Full=GRAS family protein 8; Short=AtGRAS-8;	SubName: Full=Scarecrow transcription factor family protein {ECO:0000313|EMBL:EEE78544.1};	--	GO:0005634,nucleus; GO:0003700,DNA-binding transcription factor activity; GO:0043565,sequence-specific DNA binding; GO:1900459,positive regulation of brassinosteroid mediated signaling pathway; GO:0006355,regulation of transcription, DNA-templated; GO:0006351,transcription, DNA-templated	Leucine-rich repeat-containing protein 37 family
gene:POPTR_003G124300v3	LIM	TF	LIM	39	2	-3.941	down	--	--	K09377 cysteine and glycine-rich protein | (RefSeq) LIM domain-containing protein WLIM2b-like (A)	hypothetical protein POPTR_003G124300v3 [Populus trichocarpa]	RecName: Full=LIM domain-containing protein PLIM2c {ECO:0000305}; AltName: Full=Pollen-expressed LIM protein 2C {ECO:0000305};	SubName: Full=Uncharacterized protein {ECO:0000313|EMBL:EEE79462.2};	Regulatory protein MLP and related LIM proteins	GO:0005737,cytoplasm; GO:0005856,cytoskeleton; GO:0051015,actin filament binding; GO:0046872,metal ion binding; GO:0051017,actin filament bundle assembly	LIM domain
gene:POPTR_003G131300v3	HB-BELL	TF	HB->HB-BELL	1596	424	-1.912	down	--	--	K16670 homeobox protein Meis2 | (RefSeq) homeobox protein BEL1 homolog (A)	hypothetical protein POPTR_0003s13120g [Populus trichocarpa]	RecName: Full=Homeobox protein BEL1 homolog;	SubName: Full=Uncharacterized protein {ECO:0000313|EMBL:ERP63570.1};	Transcription factor MEIS1 and related HOX domain proteins	GO:0005829,cytosol; GO:0005634,nucleus; GO:0009506,plasmodesma; GO:0003677,DNA binding; GO:0003700,DNA-binding transcription factor activity; GO:0006351,transcription, DNA-templated	Homeodomain
gene:POPTR_003G138000v3	HMG	TR	HMG	65	203	1.64	up	--	--	K09273 upstream-binding transcription factor | (RefSeq) high mobility group B protein 13 (A)	hypothetical protein POPTR_003G138000v3 [Populus trichocarpa]	RecName: Full=High mobility group B protein 13; AltName: Full=Nucleosome/chromatin assembly factor group D 13;	SubName: Full=High mobility group family protein {ECO:0000313|EMBL:EEE78615.1};	HMG box-containing protein	GO:0005634,nucleus; GO:0003677,DNA binding; GO:0003700,DNA-binding transcription factor activity	HMG (high mobility group) box 5
gene:POPTR_003G144200v3	MYB	TF	MYB->MYB	193	63	-1.614	down	--	--	K09422 transcription factor MYB, plant | (RefSeq) transcription factor MYB4 (A)	hypothetical protein POPTR_0003s14420g [Populus trichocarpa]	RecName: Full=Transcription factor MYB111 {ECO:0000303|PubMed:11597504}; AltName: Full=Myb-related protein 111 {ECO:0000303|PubMed:11597504}; Short=AtMYB111 {ECO:0000303|PubMed:11597504}; AltName: Full=Protein PRODUCTION OF FLAVONOL GLYCOSIDES 3 {ECO:0000303|PubMed:17419845};	SubName: Full=Uncharacterized protein {ECO:0000313|EMBL:EEE79549.1};	Transcription factor, Myb superfamily	GO:0005634,nucleus; GO:0003700,DNA-binding transcription factor activity; GO:0000981,DNA-binding transcription factor activity, RNA polymerase II-specific; GO:0043565,sequence-specific DNA binding; GO:0001135,RNA polymerase II transcription regulator recruiting activity; GO:0044212,transcription regulatory region DNA binding; GO:0030154,cell differentiation; GO:0051555,flavonol biosynthetic proce…	Myb-like DNA-binding domain
gene:POPTR_003G144300v3	MYB	TF	MYB->MYB	155	52	-1.582	down	--	--	K09422 transcription factor MYB, plant | (RefSeq) transcription factor MYB30 (A)	hypothetical protein POPTR_0003s14430g [Populus trichocarpa]	RecName: Full=Transcription factor MYB3; AltName: Full=Myb-related protein 3; Short=AtMYB3;	SubName: Full=Uncharacterized protein {ECO:0000313|EMBL:EEE78656.1};	Transcription factor, Myb superfamily	GO:0005634,nucleus; GO:0003700,DNA-binding transcription factor activity; GO:0000981,DNA-binding transcription factor activity, RNA polymerase II-specific; GO:0043565,sequence-specific DNA binding; GO:0001135,RNA polymerase II transcription regulator recruiting activity; GO:0044212,transcription regulatory region DNA binding; GO:0030154,cell differentiation; GO:0009800,cinnamic acid biosynthetic …	Myb-like DNA-binding domain
gene:POPTR_003G151000v3	AP2/ERF-ERF	TF	AP2/ERF->AP2/ERF-ERF	271	130	-1.067	down	--	--	K09286 EREBP-like factor | (RefSeq) ethylene-responsive transcription factor ERF105 (A)	hypothetical protein POPTR_0003s15060g [Populus trichocarpa]	RecName: Full=Ethylene-responsive transcription factor ERF106;	SubName: Full=Uncharacterized protein {ECO:0000313|EMBL:ERP63624.1};	--	GO:0005634,nucleus; GO:0003677,DNA binding; GO:0003700,DNA-binding transcription factor activity; GO:0009873,ethylene-activated signaling pathway; GO:0006351,transcription, DNA-templated	AP2 domain
gene:POPTR_003G169400v3	SBP	TF	SBP	122	284	1.218	up	--	--	K13415 protein brassinosteroid insensitive 1 [EC:2.7.10.1 2.7.11.1] | (RefSeq) uncharacterized LOC103401427 (A)	hypothetical protein POPTR_0003s16780g [Populus trichocarpa]	RecName: Full=Squamosa promoter-binding-like protein 16;	SubName: Full=Uncharacterized protein {ECO:0000313|EMBL:EEE78760.2};	--	GO:0005634,nucleus; GO:0003677,DNA binding; GO:0046872,metal ion binding; GO:0006355,regulation of transcription, DNA-templated; GO:0006351,transcription, DNA-templated	SBP domain
gene:POPTR_003G185300v3	AP2/ERF-AP2	TF	AP2/ERF->AP2/ERF-AP2	91	225	1.299	up	--	--	K09285 AP2-like factor, ANT lineage | (RefSeq) AP2-like ethylene-responsive transcription factor At1g16060 (A)	hypothetical protein POPTR_003G185300v3 [Populus trichocarpa]	RecName: Full=AP2-like ethylene-responsive transcription factor At1g16060;	SubName: Full=Uncharacterized protein {ECO:0000313|EMBL:ERP63734.1};	--	GO:0005634,nucleus; GO:0003677,DNA binding; GO:0003700,DNA-binding transcription factor activity; GO:0000981,DNA-binding transcription factor activity, RNA polymerase II-specific; GO:0009873,ethylene-activated signaling pathway; GO:0007275,multicellular organism development; GO:0010187,negative regulation of seed germination; GO:1901959,positive regulation of cutin biosynthetic process; GO:004572…	AP2 domain
gene:POPTR_003G188700v3	SET	TR	SET	69	156	1.186	up	--	--	K11420 euchromatic histone-lysine N-methyltransferase [EC:2.1.1.43] | (RefSeq) histone-lysine N-methyltransferase, H3 lysine-9 specific SUVH3 (A)	hypothetical protein POPTR_003G188700v3 [Populus trichocarpa]	RecName: Full=Histone-lysine N-methyltransferase, H3 lysine-9 specific SUVH3; EC=2.1.1.43; AltName: Full=Histone H3-K9 methyltransferase 3; Short=H3-K9-HMTase 3; AltName: Full=Protein SET DOMAIN GROUP 19; AltName: Full=Suppressor of variegation 3-9 homolog protein 3; Short=Su(var)3-9 homolog protein 3;	SubName: Full=Histone-lysine N-methyltransferase family protein {ECO:0000313|EMBL:EEE78946.1};	--	GO:0005694,chromosome; GO:0000775,chromosome, centromeric region; GO:0005634,nucleus; GO:0003677,DNA binding; GO:0042054,histone methyltransferase activity; GO:0018024,histone-lysine N-methyltransferase activity; GO:0008270,zinc ion binding; GO:0040029,regulation of gene expression, epigenetic	Pre-SET motif
gene:POPTR_003G202100v3	GRAS	TF	GRAS	87	192	1.141	up	--	--	K14494 DELLA protein | (RefSeq) DELLA protein GAI (A)	GRAS family protein [Populus trichocarpa]	RecName: Full=Scarecrow-like protein 3; Short=AtSCL3; AltName: Full=GRAS family protein 5; Short=AtGRAS-5;	SubName: Full=Uncharacterized protein {ECO:0000313|EMBL:EEE78886.2};	--	GO:0005634,nucleus; GO:0003700,DNA-binding transcription factor activity; GO:0043565,sequence-specific DNA binding; GO:0000989,NA; GO:0006355,regulation of transcription, DNA-templated; GO:0009739,response to gibberellin; GO:0006351,transcription, DNA-templated	GRAS domain family
gene:POPTR_004G015100v3	MYB-related	TF	MYB->MYB-related	59	276	2.23	up	--	--	K09422 transcription factor MYB, plant | (RefSeq) transcription factor CPC (A)	MYB-like family protein [Populus trichocarpa]	RecName: Full=Transcription factor CPC; AltName: Full=Protein CAPRICE;	SubName: Full=Triptychon and cpc, putative {ECO:0000313|EMBL:EEF43867.1};	--	GO:0005634,nucleus; GO:0003700,DNA-binding transcription factor activity; GO:0000981,DNA-binding transcription factor activity, RNA polymerase II-specific; GO:0043565,sequence-specific DNA binding; GO:0001135,RNA polymerase II transcription regulator recruiting activity; GO:0044212,transcription regulatory region DNA binding; GO:0009913,epidermal cell differentiation; GO:0007275,multicellular org…	Myb-like DNA-binding domain
gene:POPTR_004G021300v3	MYB-related	TF	MYB->MYB-related	122	252	1.05	up	--	--	K09422 transcription factor MYB, plant | (RefSeq) MYB-like transcription factor ETC1 isoform X1 (A)	hypothetical protein POPTR_0004s02060g [Populus trichocarpa]	RecName: Full=MYB-like transcription factor ETC1; AltName: Full=Protein ENHANCER OF TRY AND CPC 1;	SubName: Full=Uncharacterized protein {ECO:0000313|EMBL:ERP61737.1};	--	GO:0005634,nucleus; GO:0003700,DNA-binding transcription factor activity; GO:0000981,DNA-binding transcription factor activity, RNA polymerase II-specific; GO:0043565,sequence-specific DNA binding; GO:0001135,RNA polymerase II transcription regulator recruiting activity; GO:0044212,transcription regulatory region DNA binding; GO:1900033,negative regulation of trichome patterning; GO:0006357,regul…	Myb-like DNA-binding domain
gene:POPTR_004G030800v3	C2H2	TF	C2H2	6	38	2.509	up	--	--	--	hypothetical protein POPTR_004G030800v3 [Populus trichocarpa]	--	SubName: Full=Uncharacterized protein {ECO:0000313|EMBL:EEE86151.1};	--	--	Poly(ADP-ribose) polymerase catalytic domain
gene:POPTR_004G057900v3	GARP-G2-like	TF	GARP->GARP-G2-like	15	3	-2.503	down	--	--	K06236 collagen, type I, alpha | (RefSeq) hypothetical protein (A)	hypothetical protein POPTR_004G057900v3 [Populus trichocarpa]	RecName: Full=Putative Myb family transcription factor At1g14600;	SubName: Full=Myb_DNA-binding domain-containing protein {ECO:0000313|EMBL:GAV67975.1};	--	GO:0005634,nucleus; GO:0003677,DNA binding; GO:0003700,DNA-binding transcription factor activity; GO:0006355,regulation of transcription, DNA-templated; GO:0006351,transcription, DNA-templated	Myb-like DNA-binding domain
gene:POPTR_004G074300v3	MYB-related	TF	MYB->MYB-related	239	103	-1.227	down	--	--	K12133 MYB-related transcription factor LHY | (RefSeq) uncharacterized protein LOC112280611 (A)	hypothetical protein POPTR_004G074300v3 [Populus trichocarpa]	RecName: Full=Protein REVEILLE 1;	SubName: Full=Uncharacterized protein {ECO:0000313|EMBL:ERP61915.1};	Zuotin and related molecular chaperones (DnaJ superfamily), contains DNA-binding domains	GO:0005634,nucleus; GO:0003677,DNA binding; GO:0003700,DNA-binding transcription factor activity; GO:0009851,auxin biosynthetic process; GO:0009734,auxin-activated signaling pathway; GO:0007623,circadian rhythm; GO:0010600,regulation of auxin biosynthetic process; GO:0006355,regulation of transcription, DNA-templated; GO:0006351,transcription, DNA-templated	Myb DNA-binding like
gene:POPTR_004G082400v3	GARP-G2-like	TF	GARP->GARP-G2-like	20	55	1.431	up	--	--	K06236 collagen, type I, alpha | (RefSeq) hypothetical protein (A)	hypothetical protein POPTR_004G082400v3 [Populus trichocarpa]	RecName: Full=Transcription repressor KAN1; AltName: Full=Protein KANADI 1;	SubName: Full=Uncharacterized protein {ECO:0000313|EMBL:ERP50297.1};	--	GO:0005634,nucleus; GO:0003700,DNA-binding transcription factor activity; GO:0044212,transcription regulatory region DNA binding; GO:0010158,abaxial cell fate specification; GO:0009943,adaxial/abaxial axis specification; GO:0048440,carpel development; GO:1905392,plant organ morphogenesis; GO:0048481,plant ovule development; GO:0009944,polarity specification of adaxial/abaxial axis; GO:0009956,rad…	Myb-like DNA-binding domain
gene:POPTR_004G084100v3	C2H2	TF	C2H2	273	576	1.068	up	--	--	--	Zinc finger protein 4 [Populus trichocarpa]	RecName: Full=Zinc finger protein 4 {ECO:0000305};	SubName: Full=Zinc finger protein 4 {ECO:0000313|EMBL:EEE86403.1};	--	GO:0005634,nucleus; GO:0003700,DNA-binding transcription factor activity; GO:0046872,metal ion binding; GO:0043565,sequence-specific DNA binding; GO:0044212,transcription regulatory region DNA binding; GO:0009738,abscisic acid-activated signaling pathway; GO:0019760,glucosinolate metabolic process; GO:0009788,negative regulation of abscisic acid-activated signaling pathway; GO:0006355,regulation …	C2H2-type zinc finger
gene:POPTR_004G099400v3	bHLH	TF	bHLH	22	7	-1.709	down	--	--	K04733 interleukin-1 receptor-associated kinase 4 [EC:2.7.11.1] | (RefSeq) F15H18.11 (A)	hypothetical protein POPTR_004G099400v3 [Populus trichocarpa]	RecName: Full=Transcription factor BEE 1; AltName: Full=Basic helix-loop-helix protein 44; Short=AtbHLH44; Short=bHLH 44; AltName: Full=Protein Brassinosteroid enhanced expression 1; AltName: Full=Transcription factor EN 77; AltName: Full=bHLH transcription factor bHLH044;	SubName: Full=Uncharacterized protein {ECO:0000313|EMBL:EEE86330.2};	--	GO:0005634,nucleus; GO:0003677,DNA binding; GO:0003700,DNA-binding transcription factor activity; GO:0046983,protein dimerization activity; GO:1902448,positive regulation of shade avoidance; GO:0006355,regulation of transcription, DNA-templated; GO:0006351,transcription, DNA-templated	Helix-loop-helix DNA-binding domain
gene:POPTR_004G121800v3	C2C2-Dof	TF	C2C2->C2C2-Dof	132	53	-1.305	down	--	--	K16222 Dof zinc finger protein DOF5.5 | (RefSeq) cyclic dof factor 1-like (A)	hypothetical protein POPTR_004G121800v3 [Populus trichocarpa]	RecName: Full=Cyclic dof factor 3; AltName: Full=Dof zinc finger protein DOF3.3; Short=AtDOF3.3; AltName: Full=H-protein promoter-binding factor 2a;	SubName: Full=Ascorbate oxidase promoter-binding family protein {ECO:0000313|EMBL:EEE86543.1};	--	GO:0005634,nucleus; GO:0003677,DNA binding; GO:0003700,DNA-binding transcription factor activity; GO:0046872,metal ion binding; GO:0009908,flower development; GO:0006355,regulation of transcription, DNA-templated; GO:0006351,transcription, DNA-templated	Dof domain, zinc finger
gene:POPTR_004G135100v3	zf-HD	TF	zf-HD	11	49	2.234	up	--	--	K15601 lysine-specific demethylase 3 [EC:1.14.11.-] | (RefSeq) lysine-specific demethylase JMJ25-like (A)	hypothetical protein POPTR_0004s14270g [Populus trichocarpa]	RecName: Full=Zinc-finger homeodomain protein 3; Short=AtZHD3; AltName: Full=Homeobox protein 21; Short=AtHB-21; AltName: Full=Zinc finger homeodomain transcription factor 4;	SubName: Full=Uncharacterized protein {ECO:0000313|EMBL:EEE86523.2};	--	GO:0005634,nucleus; GO:0003677,DNA binding; GO:0046872,metal ion binding; GO:0042803,protein homodimerization activity; GO:0043565,sequence-specific DNA binding; GO:0019760,glucosinolate metabolic process; GO:0006355,regulation of transcription, DNA-templated; GO:0006351,transcription, DNA-templated	Homeodomain
gene:POPTR_004G138000v3	MYB	TF	MYB->MYB	388	191	-1.026	down	--	--	K09422 transcription factor MYB, plant | (RefSeq) myb-related protein 308 (A)	hypothetical protein POPTR_0004s14510g [Populus trichocarpa]	RecName: Full=Transcription repressor MYB4; AltName: Full=Myb-related protein 4; Short=AtMYB4;	SubName: Full=Uncharacterized protein {ECO:0000313|EMBL:ERP62178.1};	Transcription factor, Myb superfamily	GO:0005634,nucleus; GO:0003677,DNA binding; GO:0003700,DNA-binding transcription factor activity; GO:0000981,DNA-binding transcription factor activity, RNA polymerase II-specific; GO:0043565,sequence-specific DNA binding; GO:0001135,RNA polymerase II transcription regulator recruiting activity; GO:0044212,transcription regulatory region DNA binding; GO:0030154,cell differentiation; GO:1903086,neg…	SLIDE
gene:POPTR_004G155400v3	MYB-related	TF	MYB->MYB-related	286	6	-5.499	down	--	--	K15397 3-ketoacyl-CoA synthase [EC:2.3.1.199] | (RefSeq) 3-ketoacyl-CoA synthase 17-like (A)	myb family transcription factor family protein [Populus trichocarpa]	RecName: Full=Transcription factor RADIALIS;	SubName: Full=Myb family transcription factor family protein {ECO:0000313|EMBL:EEE85941.1};	Zuotin and related molecular chaperones (DnaJ superfamily), contains DNA-binding domains	GO:0005634,nucleus; GO:0003677,DNA binding; GO:0048262,determination of dorsal/ventral asymmetry; GO:0009908,flower development; GO:0006355,regulation of transcription, DNA-templated; GO:0006351,transcription, DNA-templated	Myb-like DNA-binding domain
gene:POPTR_004G158200v3	bZIP	TF	bZIP	1701	647	-1.395	down	--	--	K09060 plant G-box-binding factor | (RefSeq) bZIP transcription factor 16-like isoform X1 (A)	hypothetical protein POPTR_0004s16560g [Populus trichocarpa]	RecName: Full=bZIP transcription factor 44 {ECO:0000305}; Short=AtbZIP44 {ECO:0000303|PubMed:11906833};	SubName: Full=Uncharacterized protein {ECO:0000313|EMBL:EEE85953.1};	--	GO:0005634,nucleus; GO:0003700,DNA-binding transcription factor activity; GO:0046982,protein heterodimerization activity; GO:0043565,sequence-specific DNA binding; GO:0044212,transcription regulatory region DNA binding; GO:0009845,seed germination; GO:0006351,transcription, DNA-templated	WTAP/Mum2p family
gene:POPTR_004G161000v3	Others	TR	Others	37	167	2.181	up	--	--	K19720 collagen, type III, alpha | (RefSeq) predicted protein (A)	hypothetical protein POPTR_004G161000v3 [Populus trichocarpa]	RecName: Full=B-box zinc finger protein 20 {ECO:0000303|PubMed:19920209}; AltName: Full=Protein BZR1 SUPPRESSOR 1 {ECO:0000303|PubMed:22535582}; AltName: Full=Protein DOUBLE B-BOX 2; AltName: Full=Protein SALT TOLERANCE HOMOLOG 7;	SubName: Full=Uncharacterized protein {ECO:0000313|EMBL:EEE85965.2}; Flags: Fragment;	--	GO:0005634,nucleus; GO:0003700,DNA-binding transcription factor activity; GO:0043565,sequence-specific DNA binding; GO:0000989,NA; GO:0008270,zinc ion binding; GO:1900458,negative regulation of brassinosteroid mediated signaling pathway; GO:2000306,positive regulation of photomorphogenesis; GO:0006355,regulation of transcription, DNA-templated; GO:0009741,response to brassinosteroid; GO:0010200,r…	Cytoplasmic polyadenylation element-binding protein ZZ domain
gene:POPTR_004G162600v3	DBB	TF	DBB	49	23	-1.068	down	--	--	K12135 zinc finger protein CONSTANS | (RefSeq) zinc finger protein CONSTANS isoform X2 (A)	zinc finger family protein [Populus trichocarpa]	RecName: Full=B-box zinc finger protein 19 {ECO:0000303|PubMed:19920209}; AltName: Full=Protein DOUBLE B-BOX 1B; AltName: Full=Protein SALT TOLERANCE HOMOLOG 5;	SubName: Full=Zinc finger family protein {ECO:0000313|EMBL:EEE86649.1};	--	GO:0005634,nucleus; GO:0000989,NA; GO:0008270,zinc ion binding; GO:0010100,negative regulation of photomorphogenesis; GO:0006355,regulation of transcription, DNA-templated; GO:0006351,transcription, DNA-templated	Cytoplasmic polyadenylation element-binding protein ZZ domain
gene:POPTR_004G181900v3	NAC	TF	NAC	229	114	-1.003	down	--	--	K00521 ferric-chelate reductase [EC:1.16.1.7] | (RefSeq) ferric reduction oxidase 7, chloroplastic-like (A)	no apical meristem family protein [Populus trichocarpa]	RecName: Full=NAC domain-containing protein 22 {ECO:0000303|PubMed:15029955}; Short=ONAC022 {ECO:0000303|PubMed:15029955};	SubName: Full=No apical meristem family protein {ECO:0000313|EMBL:EEE86058.1};	--	GO:0005634,nucleus; GO:0043565,sequence-specific DNA binding; GO:1901002,positive regulation of response to salt stress; GO:1902584,positive regulation of response to water deprivation; GO:0045893,positive regulation of transcription, DNA-templated; GO:0006351,transcription, DNA-templated	No apical meristem (NAM) protein
gene:POPTR_004G216900v3	C2H2	TF	C2H2	111	43	-1.365	down	--	--	K22534 PR domain zinc finger protein 5 | (RefSeq) zinc finger protein ZAT4-like (A)	hypothetical protein POPTR_0004s22650g [Populus trichocarpa]	RecName: Full=Zinc finger protein ZAT5;	SubName: Full=Uncharacterized protein {ECO:0000313|EMBL:ERP62762.1};	FOG: Zn-finger	GO:0005634,nucleus; GO:0003700,DNA-binding transcription factor activity; GO:0046872,metal ion binding; GO:0043565,sequence-specific DNA binding; GO:0006355,regulation of transcription, DNA-templated; GO:0006351,transcription, DNA-templated	Zinc-finger double-stranded RNA-binding
gene:POPTR_004G220100v3	B3	TF	B3->B3	11	1	-3.784	down	--	--	--	hypothetical protein POPTR_0004s22960g [Populus trichocarpa]	RecName: Full=Putative auxin response factor 15;	SubName: Full=Uncharacterized protein {ECO:0000313|EMBL:ERP62799.1};	--	GO:0005634,nucleus; GO:0003677,DNA binding; GO:0009734,auxin-activated signaling pathway; GO:0006355,regulation of transcription, DNA-templated; GO:0006351,transcription, DNA-templated	B3 DNA binding domain
gene:POPTR_004G229600v3	zf-HD	TF	zf-HD	122	267	1.136	up	--	--	K15601 lysine-specific demethylase 3 [EC:1.14.11.-] | (RefSeq) lysine-specific demethylase JMJ25-like (A)	hypothetical protein POPTR_004G229600v3 [Populus trichocarpa]	RecName: Full=Zinc-finger homeodomain protein 4; Short=AtZHD4; AltName: Full=Homeobox protein 31; Short=AtHB-31; AltName: Full=Protein FLORAL TRANSITION AT THE MERISTEM 2;	SubName: Full=Uncharacterized protein {ECO:0000313|EMBL:ERP62892.1}; Flags: Fragment;	--	GO:0005634,nucleus; GO:0003677,DNA binding; GO:0046872,metal ion binding; GO:0042803,protein homodimerization activity; GO:0048574,long-day photoperiodism, flowering; GO:0006355,regulation of transcription, DNA-templated; GO:0006351,transcription, DNA-templated	ZF-HD protein dimerisation region
gene:POPTR_005G051100v3	CPP	TF	CPP	37	85	1.167	up	--	--	K21776 protein lin-54 | (RefSeq) protein tesmin/TSO1-like CXC 2 isoform X1 (A)	hypothetical protein POPTR_005G051100v3 [Populus trichocarpa]	RecName: Full=Protein tesmin/TSO1-like CXC 2; Short=AtTCX2; AltName: Full=Protein TSO1-like 2; Short=Protein SOL2;	SubName: Full=Uncharacterized protein {ECO:0000313|EMBL:ERP60568.1};	Metallothionein-like protein	GO:0005634,nucleus; GO:0003700,DNA-binding transcription factor activity; GO:0046872,metal ion binding; GO:0043565,sequence-specific DNA binding; GO:0007275,multicellular organism development; GO:0006355,regulation of transcription, DNA-templated	Tesmin/TSO1-like CXC domain, cysteine-rich domain
gene:POPTR_005G051700v3	Trihelix	TF	Trihelix	141	289	1.032	up	--	--	K01051 pectinesterase [EC:3.1.1.11] | (RefSeq) probable pectinesterase/pectinesterase inhibitor 58 (A)	hypothetical protein POPTR_005G051700v3 [Populus trichocarpa]	RecName: Full=Trihelix transcription factor GTL2; AltName: Full=GT2-LIKE protein 2; Short=AtGTL2; AltName: Full=Trihelix DNA-binding protein GTL2;	SubName: Full=Uncharacterized protein {ECO:0000313|EMBL:EEE95558.1};	Transcription factor GT-2 and related proteins, contains trihelix DNA-binding/SANT domain	GO:0005634,nucleus; GO:0005516,calmodulin binding; GO:0003700,DNA-binding transcription factor activity; GO:0001158,enhancer sequence-specific DNA binding; GO:0045893,positive regulation of transcription, DNA-templated; GO:0006355,regulation of transcription, DNA-templated; GO:0006351,transcription, DNA-templated	Alcohol dehydrogenase transcription factor Myb/SANT-like
gene:POPTR_005G069500v3	NAC	TF	NAC	131	62	-1.099	down	--	--	K00521 ferric-chelate reductase [EC:1.16.1.7] | (RefSeq) ferric reduction oxidase 7, chloroplastic-like (A)	hypothetical protein POPTR_0005s07060g [Populus trichocarpa]	RecName: Full=NAC domain-containing protein 2; Short=ANAC002;	SubName: Full=Uncharacterized protein {ECO:0000313|EMBL:EEE93276.1};	--	GO:0005634,nucleus; GO:0003677,DNA binding; GO:0003700,DNA-binding transcription factor activity; GO:0009788,negative regulation of abscisic acid-activated signaling pathway; GO:0009611,response to wounding; GO:0006351,transcription, DNA-templated	No apical meristem (NAM) protein
gene:POPTR_005G113400v3	bHLH	TF	bHLH	174	68	-1.363	down	--	--	--	hypothetical protein POPTR_005G113400v3 [Populus trichocarpa]	RecName: Full=Transcription factor bHLH121; AltName: Full=Basic helix-loop-helix protein 121; Short=AtbHLH121; Short=bHLH 121; AltName: Full=Transcription factor EN 138; AltName: Full=bHLH transcription factor bHLH121;	SubName: Full=Uncharacterized protein {ECO:0000313|EMBL:ERP60898.1};	--	GO:0005634,nucleus; GO:0003700,DNA-binding transcription factor activity; GO:0046983,protein dimerization activity; GO:0043565,sequence-specific DNA binding; GO:0006351,transcription, DNA-templated	Cell division protein ZapB
gene:POPTR_005G116800v3	NAC	TF	NAC	29	72	1.293	up	--	--	K00521 ferric-chelate reductase [EC:1.16.1.7] | (RefSeq) ferric reduction oxidase 7, chloroplastic-like (A)	hypothetical protein POPTR_005G116800v3 [Populus trichocarpa]	RecName: Full=NAC domain-containing protein 37 {ECO:0000303|PubMed:15029955}; Short=ANAC037 {ECO:0000303|PubMed:15029955}; AltName: Full=Protein VASCULAR RELATED NAC-DOMAIN 1 {ECO:0000303|PubMed:16103214};	SubName: Full=Transcription factor {ECO:0000313|EMBL:BAK14359.1};	--	GO:0005634,nucleus; GO:0003700,DNA-binding transcription factor activity; GO:0043565,sequence-specific DNA binding; GO:0044212,transcription regulatory region DNA binding; GO:1990110,callus formation; GO:0071555,cell wall organization; GO:0007275,multicellular organism development; GO:1901348,positive regulation of secondary cell wall biogenesis; GO:0006355,regulation of transcription, DNA-templa…	No apical meristem (NAM) protein
gene:POPTR_005G117100v3	Others	TR	Others	350	84	-2.048	down	--	--	K12135 zinc finger protein CONSTANS | (RefSeq) zinc finger protein CONSTANS isoform X2 (A)	hypothetical protein POPTR_005G117100v3 [Populus trichocarpa]	RecName: Full=B-box zinc finger protein 19 {ECO:0000303|PubMed:19920209}; AltName: Full=Protein DOUBLE B-BOX 1B; AltName: Full=Protein SALT TOLERANCE HOMOLOG 5;	SubName: Full=Uncharacterized protein {ECO:0000313|EMBL:ERP60932.1};	--	GO:0005634,nucleus; GO:0000989,NA; GO:0008270,zinc ion binding; GO:0010100,negative regulation of photomorphogenesis; GO:0006355,regulation of transcription, DNA-templated; GO:0006351,transcription, DNA-templated	B-box zinc finger
gene:POPTR_005G121900v3	bHLH	TF	bHLH	300	115	-1.383	down	--	--	K11253 histone H3 | (RefSeq) hypothetical protein (A)	PREDICTED: transcription factor HBI1-like isoform X2 [Populus euphratica]	RecName: Full=Transcription factor bHLH63; AltName: Full=Basic helix-loop-helix protein 63; Short=AtbHLH63; Short=bHLH 63; AltName: Full=Protein CRYPTOCHROME INTERACTING BASIC-HELIX-LOOP-HELIX 1; AltName: Full=Transcription factor EN 84; AltName: Full=bHLH transcription factor bHLH063;	SubName: Full=Uncharacterized protein {ECO:0000313|EMBL:ERP60981.1};	--	GO:0005634,nucleus; GO:0003677,DNA binding; GO:0003700,DNA-binding transcription factor activity; GO:0046983,protein dimerization activity; GO:0009908,flower development; GO:0009911,positive regulation of flower development; GO:0009637,response to blue light; GO:0006351,transcription, DNA-templated	Helix-loop-helix DNA-binding domain
gene:POPTR_005G122200v3	MYB-related	TF	MYB->MYB-related	246	691	1.492	up	--	--	K15397 3-ketoacyl-CoA synthase [EC:2.3.1.199] | (RefSeq) 3-ketoacyl-CoA synthase 17-like (A)	hypothetical protein POPTR_0005s12390g [Populus trichocarpa]	RecName: Full=Protein RADIALIS-like 3; Short=AtRL3; Short=Protein RAD-like 3;	SubName: Full=Uncharacterized protein {ECO:0000313|EMBL:ERP60983.1};	Zuotin and related molecular chaperones (DnaJ superfamily), contains DNA-binding domains	GO:0005634,nucleus; GO:0003677,DNA binding; GO:0003700,DNA-binding transcription factor activity; GO:0006351,transcription, DNA-templated	Myb-like DNA-binding domain
gene:POPTR_005G134600v3	GARP-G2-like	TF	GARP->GARP-G2-like	91	186	1.02	up	--	--	K14491 two-component response regulator ARR-B family | (RefSeq) two-component response regulator ARR12-like (A)	hypothetical protein POPTR_005G134600v3 [Populus trichocarpa]	RecName: Full=Transcription factor HHO5 {ECO:0000305}; AltName: Full=MYB-domain transcription factor HHO5 {ECO:0000305}; AltName: Full=Protein HRS1 HOMOLOG 5 {ECO:0000305}; AltName: Full=Protein ULT1 INTERACTING FACTOR 1 {ECO:0000303|PubMed:26903506};	SubName: Full=Uncharacterized protein {ECO:0000313|EMBL:EEE91193.1};	--	GO:0005829,cytosol; GO:0005634,nucleus; GO:0003700,DNA-binding transcription factor activity; GO:0044212,transcription regulatory region DNA binding; GO:0048449,floral organ formation; GO:0010629,negative regulation of gene expression; GO:0006355,regulation of transcription, DNA-templated; GO:0090701,specification of plant organ identity; GO:0006351,transcription, DNA-templated	Myb-like DNA-binding domain
gene:POPTR_005G139700v3	bHLH	TF	bHLH	23	4	-2.596	down	--	--	K04733 interleukin-1 receptor-associated kinase 4 [EC:2.7.11.1] | (RefSeq) uncharacterized protein LOC111781667 (A)	hypothetical protein POPTR_005G139700v3 [Populus trichocarpa]	RecName: Full=Transcription factor SPATULA; AltName: Full=Basic helix-loop-helix protein 24; Short=AtbHLH24; Short=bHLH 24; AltName: Full=Transcription factor EN 99; AltName: Full=bHLH transcription factor bHLH024;	SubName: Full=Uncharacterized protein {ECO:0000313|EMBL:EEF38808.1};	--	GO:0005634,nucleus; GO:0003677,DNA binding; GO:0003700,DNA-binding transcription factor activity; GO:0046983,protein dimerization activity; GO:0048440,carpel development; GO:0007623,circadian rhythm; GO:0010154,fruit development; GO:0010187,negative regulation of seed germination; GO:0009409,response to cold; GO:0010114,response to red light; GO:0006351,transcription, DNA-templated	Helix-loop-helix DNA-binding domain
gene:POPTR_005G148400v3	AP2/ERF-AP2	TF	AP2/ERF->AP2/ERF-AP2	2	21	3.691	up	--	--	K09285 AP2-like factor, ANT lineage | (RefSeq) uncharacterized protein LOC7476433 (A)	hypothetical protein POPTR_005G148400v3 [Populus trichocarpa]	RecName: Full=AP2-like ethylene-responsive transcription factor ANT; AltName: Full=Complementing a protein kinase C mutant protein 1; AltName: Full=Protein AINTEGUMENTA; AltName: Full=Protein DRAGON; AltName: Full=Protein OVULE MUTANT;	SubName: Full=Uncharacterized protein {ECO:0000313|EMBL:EEE94307.2};	--	GO:0005634,nucleus; GO:0003677,DNA binding; GO:0003700,DNA-binding transcription factor activity; GO:0043565,sequence-specific DNA binding; GO:0030154,cell differentiation; GO:0009908,flower development; GO:0019760,glucosinolate metabolic process; GO:0010492,maintenance of shoot apical meristem identity; GO:0042127,regulation of cell proliferation; GO:0006351,transcription, DNA-templated	AP2 domain
gene:POPTR_005G161500v3	HB-HD-ZIP	TF	HB->HB-HD-ZIP	32	82	1.366	up	--	--	K09338 homeobox-leucine zipper protein | (RefSeq) homeobox-leucine zipper protein ATHB-6 isoform X1 (A)	hypothetical protein POPTR_0005s17390g [Populus trichocarpa]	RecName: Full=Homeobox-leucine zipper protein ATHB-16; AltName: Full=HD-ZIP protein ATHB-16; AltName: Full=Homeodomain transcription factor ATHB-16;	SubName: Full=Uncharacterized protein {ECO:0000313|EMBL:ERP61301.1};	Transcription factor HEX, contains HOX and HALZ domains	GO:0005634,nucleus; GO:0003700,DNA-binding transcription factor activity; GO:0043565,sequence-specific DNA binding; GO:0030308,negative regulation of cell growth; GO:0048573,photoperiodism, flowering; GO:0045893,positive regulation of transcription, DNA-templated; GO:0048510,regulation of timing of transition from vegetative to reproductive phase; GO:0009637,response to blue light; GO:0006351,tra…	Homeobox associated leucine zipper
gene:POPTR_005G182900v3	C3H	TF	C3H	94	215	1.206	up	--	--	K14404 cleavage and polyadenylation specificity factor subunit 4 | (RefSeq) similar to cleavage and polyadenylation specific factor 4, 30kD subunit (A)	hypothetical protein POPTR_005G182900v3 [Populus trichocarpa]	RecName: Full=Zinc finger CCCH domain-containing protein 7; Short=AtC3H7; EC=3.1.-.-; AltName: Full=AtSmicl;	SubName: Full=Uncharacterized protein {ECO:0000313|EMBL:ERP61394.1};	C3H1-type Zn-finger protein	GO:0005847,mRNA cleavage and polyadenylation specificity factor complex; GO:0003677,DNA binding; GO:0004521,endoribonuclease activity; GO:0046872,metal ion binding; GO:0003723,RNA binding; GO:0006378,mRNA polyadenylation; GO:0016973,poly(A)+ mRNA export from nucleus	RNA-binding, Nab2-type zinc finger
gene:POPTR_005G195000v3	AP2/ERF-ERF	TF	AP2/ERF->AP2/ERF-ERF	13	43	1.724	up	--	--	K09286 EREBP-like factor | (RefSeq) hypothetical protein (A)	hypothetical protein POPTR_005G195000v3 [Populus trichocarpa]	RecName: Full=Ethylene-responsive transcription factor ERF110;	SubName: Full=AP2 domain-containing transcription factor family protein {ECO:0000313|EMBL:EEE93708.2};	--	GO:0005634,nucleus; GO:0003677,DNA binding; GO:0003700,DNA-binding transcription factor activity; GO:0009873,ethylene-activated signaling pathway; GO:0045893,positive regulation of transcription, DNA-templated; GO:0048510,regulation of timing of transition from vegetative to reproductive phase; GO:0006351,transcription, DNA-templated	AP2 domain
gene:POPTR_005G214800v3	HSF	TF	HSF	506	1361	1.432	up	--	--	K09419 heat shock transcription factor, other eukaryote | (RefSeq) heat stress transcription factor A-7a (A)	hypothetical protein POPTR_0005s23640g [Populus trichocarpa]	RecName: Full=Heat stress transcription factor A-6b; Short=AtHsfA6b; AltName: Full=AtHsf-07;	SubName: Full=Uncharacterized protein {ECO:0000313|EMBL:EEE93792.2};	Heat shock transcription factor	GO:0005737,cytoplasm; GO:0005634,nucleus; GO:0003700,DNA-binding transcription factor activity; GO:0043565,sequence-specific DNA binding; GO:0006351,transcription, DNA-templated	HSF-type DNA-binding
gene:POPTR_005G218200v3	AUX/IAA	TR	AUX/IAA	323	144	-1.158	down	--	--	K14484 auxin-responsive protein IAA | (RefSeq) auxin-induced protein 22D (A)	hypothetical protein POPTR_005G218200v3 [Populus trichocarpa]	RecName: Full=Auxin-induced protein 22D; AltName: Full=Indole-3-acetic acid-induced protein ARG13;	RecName: Full=Auxin-responsive protein {ECO:0000256|RuleBase:RU004549};	--	GO:0005634,nucleus; GO:0009734,auxin-activated signaling pathway; GO:0006355,regulation of transcription, DNA-templated; GO:0006351,transcription, DNA-templated	AUX/IAA family
gene:POPTR_005G223200v3	AP2/ERF-ERF	TF	AP2/ERF->AP2/ERF-ERF	30	81	1.453	up	--	--	K14516 ethylene-responsive transcription factor 1 | (RefSeq) ethylene-responsive transcription factor 1B (A)	hypothetical protein POPTR_0005s24460g [Populus trichocarpa]	RecName: Full=Ethylene-responsive transcription factor 1B; Short=AtERF1B; AltName: Full=Ethylene-responsive element-binding factor 1B; Short=EREBP-1B;	SubName: Full=Uncharacterized protein {ECO:0000313|EMBL:EEE93838.1};	--	GO:0005634,nucleus; GO:0003677,DNA binding; GO:0003700,DNA-binding transcription factor activity; GO:0006952,defense response; GO:0009873,ethylene-activated signaling pathway; GO:0009867,jasmonic acid mediated signaling pathway; GO:0006351,transcription, DNA-templated	AP2 domain
gene:POPTR_005G227900v3	zf-HD	TF	zf-HD	6	96	3.826	up	--	--	K15601 lysine-specific demethylase 3 [EC:1.14.11.-] | (RefSeq) lysine-specific demethylase JMJ25-like (A)	zinc finger family protein [Populus trichocarpa]	RecName: Full=Zinc-finger homeodomain protein 6; Short=AtZHD6; AltName: Full=Homeobox protein 24; Short=AtHB-24;	SubName: Full=Zinc finger family protein {ECO:0000313|EMBL:EEE93867.1};	--	GO:0005634,nucleus; GO:0003677,DNA binding; GO:0046872,metal ion binding; GO:0042803,protein homodimerization activity; GO:0006355,regulation of transcription, DNA-templated; GO:0006351,transcription, DNA-templated	ZF-HD protein dimerisation region
gene:POPTR_005G238300v3	C2H2	TF	C2H2	196	427	1.122	up	--	--	--	hypothetical protein POPTR_005G238300v3 [Populus trichocarpa]	--	SubName: Full=Uncharacterized protein {ECO:0000313|EMBL:EEE93918.2};	--	--	--
gene:POPTR_005G246700v3	ARID	TR	ARID	309	79	-1.974	down	--	--	K11446 histone demethylase JARID1 [EC:1.14.11.-] | (RefSeq) JmjN/JmjC protein (A)	hypothetical protein POPTR_005G246700v3 [Populus trichocarpa]	RecName: Full=High mobility group B protein 9; AltName: Full=Nucleosome/chromatin assembly factor group D 09; Short=Nucleosome/chromatin assembly factor group D 9; AltName: Full=Protein NUCLEAR FUSION DEFECTIVE 9 {ECO:0000303|PubMed:16698901};	SubName: Full=Uncharacterized protein {ECO:0000313|EMBL:EEE94754.1};	DNA-binding proteins Bright/BRCAA1/RBP1 and related proteins containing BRIGHT domain	GO:0005634,nucleus; GO:0003677,DNA binding; GO:0003700,DNA-binding transcription factor activity; GO:0000741,karyogamy; GO:0010197,polar nucleus fusion; GO:0006355,regulation of transcription, DNA-templated; GO:0006351,transcription, DNA-templated	HMG-box domain
gene:POPTR_005G259000v3	PLATZ	TF	PLATZ	193	77	-1.338	down	--	--	K04733 interleukin-1 receptor-associated kinase 4 [EC:2.7.11.1] | (RefSeq) probable L-type lectin-domain containing receptor kinase S.5 (A)	hypothetical protein POPTR_005G259000v3 [Populus trichocarpa]	--	SubName: Full=Uncharacterized protein {ECO:0000313|EMBL:ABK96587.1};	--	--	PLATZ transcription factor
gene:POPTR_006G041100v3	Others	TR	Others	102	48	-1.107	down	--	--	K14492 two-component response regulator ARR-A family | (RefSeq) POPTRDRAFT_801780; Two-component response regulator ARR8 family protein (A)	Two-component response regulator ARR8 family protein [Populus trichocarpa]	RecName: Full=Two-component response regulator ARR9; AltName: Full=Response reactor 4;	SubName: Full=Two-component response regulator ARR8 family protein {ECO:0000313|EMBL:EEE91506.2};	GATA-4/5/6 transcription factors	GO:0005634,nucleus; GO:0000156,phosphorelay response regulator activity; GO:0007623,circadian rhythm; GO:0009736,cytokinin-activated signaling pathway; GO:0000160,phosphorelay signal transduction system; GO:0006355,regulation of transcription, DNA-templated; GO:0009735,response to cytokinin; GO:0006351,transcription, DNA-templated	Response regulator receiver domain
gene:POPTR_006G074900v3	bHLH	TF	bHLH	492	182	-1.434	down	--	--	K18486 heart-and neural crest derivatives-expressed protein 2 | (RefSeq) transcription factor bHLH27-like (A)	hypothetical protein POPTR_006G074900v3 [Populus trichocarpa]	RecName: Full=Transcription factor bHLH35; AltName: Full=Basic helix-loop-helix protein 35; Short=AtbHLH35; Short=bHLH 35; AltName: Full=Transcription factor EN 41; AltName: Full=bHLH transcription factor bHLH035;	SubName: Full=Uncharacterized protein {ECO:0000313|EMBL:EEF03826.2};	--	GO:0005634,nucleus; GO:0003677,DNA binding; GO:0046983,protein dimerization activity; GO:0006355,regulation of transcription, DNA-templated; GO:0006351,transcription, DNA-templated	ACT domain
gene:POPTR_006G075400v3	PHD	TR	PHD	74	165	1.139	up	--	--	K02603 origin recognition complex subunit 1 | (RefSeq) origin of replication complex subunit 1-like (A)	hypothetical protein POPTR_006G075400v3 [Populus trichocarpa]	--	SubName: Full=Uncharacterized protein {ECO:0000313|EMBL:EEE91638.2};	--	--	PHD-finger
gene:POPTR_006G085900v3	MYB	TF	MYB->MYB	24	220	3.16	up	--	--	K09422 transcription factor MYB, plant | (RefSeq) LOW QUALITY PROTEIN: transcription factor AS1 (A)	LOW QUALITY PROTEIN: hypothetical protein POPTR_006G085900v3 [Populus trichocarpa]	RecName: Full=Transcription factor AS1 {ECO:0000303|PubMed:11140682}; AltName: Full=Myb-related protein 91 {ECO:0000303|PubMed:9839469}; Short=AtMYB91 {ECO:0000303|PubMed:9839469}; AltName: Full=Protein ASYMMETRIC LEAVES 1 {ECO:0000303|PubMed:11140682}; AltName: Full=Protein PHANTASTICA {ECO:0000303|PubMed:10102816}; Short=AtPHAN {ECO:0000303|PubMed:10102816};	SubName: Full=Myb-related protein 91 {ECO:0000313|EMBL:EEE92583.1};	Transcription factor, Myb superfamily	GO:0000793,condensed chromosome; GO:0005730,nucleolus; GO:0005634,nucleus; GO:0003677,DNA binding; GO:0003700,DNA-binding transcription factor activity; GO:0042803,protein homodimerization activity; GO:0000981,DNA-binding transcription factor activity, RNA polymerase II-specific; GO:0043565,sequence-specific DNA binding; GO:0001135,RNA polymerase II transcription regulator recruiting activity; GO…	Myb-like DNA-binding domain
gene:POPTR_006G109100v3	WRKY	TF	WRKY	708	232	-1.606	down	--	--	K13459 disease resistance protein RPS2 | (RefSeq) disease resistance protein RPS2 (A)	WRKY family protein [Populus trichocarpa]	RecName: Full=Probable WRKY transcription factor 70; AltName: Full=WRKY DNA-binding protein 70;	SubName: Full=Uncharacterized protein {ECO:0000313|EMBL:EEE92709.2};	--	GO:0005634,nucleus; GO:0003700,DNA-binding transcription factor activity; GO:0043565,sequence-specific DNA binding; GO:0042742,defense response to bacterium; GO:0050832,defense response to fungus; GO:0009864,induced systemic resistance, jasmonic acid mediated signaling pathway; GO:1900056,negative regulation of leaf senescence; GO:0045892,negative regulation of transcription, DNA-templated; GO:00…	WRKY DNA -binding domain
[truncated: 159 more rows]

[truncated: 1 more sheets: Table S12]
